# Supplementary material for: 3-(4-Acetoxy­phen­yl)-4-oxo-4H-1-benzopyran-5,7-diyl diacetate
Source: Acta Crystallogr Sect E Struct Rep Online. 2009 Oct 28;65(Pt 11):o2866. doi: 10.1107/S1600536809043670 (PMC2971439; doi:10.1107/S1600536809043670)
Supplement: Supplementary file 1 [file e-65-o2866-sup1.cif]

##############################################################################
###                                                                        ###
###        Electronic paper (Acta Crystallographica Section E)             ###
###                                                                        ###
##############################################################################
#                                                                            #
# This CIF contains the data in a paper accepted for publication in Acta     #
# Crystallographica Section E. It conforms to the requirements of Notes      #
# for Authors for Section E, and has been peer reviewed under the auspices   #
# of the IUCr Commission on Journals.                                        #
#                                                                            #
# Full details of the Crystallographic Information File format               #
# are given in the paper "The Crystallographic Information File (CIF):       #
# a New Standard Archive File for Crystallography" by S. R. Hall, F. H.      #
# Allen and I. D. Brown [Acta Cryst. (1991), A47, 655-685].                  #
#                                                                            #
# The current version of the core CIF dictionary is obtainable from          #
# ftp://ftp.iucr.org/pub/cif_core.dic. The current version number is 2.4.    #
#                                                                            #
# Software is freely available for graphical display of the structure(s) in  #
# this CIF.  For information consult the CIF home page http://www.iucr.org/  #
# cif/home.html                                                              #
#                                                                            #
# This file may be used for bona fide research purposes within the           #
# scientific community so long as proper attribution is given to the journal # 
# article from which it was obtained.                                        #
#                                                                            #
##############################################################################
                                             
data_global
_audit_creation_method     'form.cif (version 2.0)'
_journal_data_validation_number     ?
_journal_date_recd_electronic     2009-10-21
_journal_date_accepted     2009-10-22
_journal_name_full     'Acta Crystallographica, Section E'
_journal_year     2009
_journal_volume     65
_journal_issue     11
_journal_page_first     o2866
_journal_page_last     o2866
_journal_paper_category     QO
_journal_coeditor_code     HB5164
_publ_contact_author_name     'Zhu, Hai-Liang'
_publ_contact_author_address
;
School of Life Science
Nanjing University
Nanjing 210093
People's Republic of China
;
_publ_contact_author_email     'owengoal13@163.com'
_publ_contact_author_fax     '0086-25-83592672'
_publ_contact_author_phone     '0086-25-83592572'
_publ_section_title
;
3-(4-Acetoxyphenyl)-4-oxo-4<i>H</i>-1-benzopyran-5,7-diyl diacetate
;
loop_
    _publ_author_name
    _publ_author_address
    'Li, Huan-Qiu'
;
School of Life Science
Nanjing University
Nanjing 210093
People's Republic of China
;
    'Luo, Yin'
;
School of Life Science
Nanjing University
Nanjing 210093
People's Republic of China
;
    'Li, Dong-Dong'
;
School of Life Science
Nanjing University
Nanjing 210093
People's Republic of China
;
    'Zhu, Hai-Liang'
;
School of Life Science
Nanjing University
Nanjing 210093
People's Republic of China
;
data_I
_audit_creation_method     SHELXL-97
_chemical_name_systematic
;
3-(4-Acetoxyphenyl)-4-oxo-4<i>H</i>-1-benzopyran-5,7-diyl diacetate
;
_chemical_name_common     ?
_chemical_formula_moiety     'C21 H16 O8'
_chemical_formula_sum     'C21 H16 O8'
_chemical_formula_iupac     'C21 H16 O8'
_chemical_formula_weight     396.34
_chemical_melting_point     ?
_symmetry_cell_setting     triclinic
_symmetry_space_group_name_H-M     'P -1'
_symmetry_space_group_name_Hall     '-P 1'
loop_
    _symmetry_equiv_pos_as_xyz
    'x, y, z'
    '-x, -y, -z'
_cell_length_a     7.6144(14)
_cell_length_b     10.6755(19)
_cell_length_c     12.533(2)
_cell_angle_alpha     72.489(3)
_cell_angle_beta     73.848(3)
_cell_angle_gamma     74.762(3)
_cell_volume     915.2(3)
_cell_formula_units_Z     2
_cell_measurement_reflns_used     25
_cell_measurement_theta_min     9
_cell_measurement_theta_max     12
_cell_measurement_temperature     298(2)
_exptl_crystal_description     Block
_exptl_crystal_colour     Colourless
_exptl_crystal_size_max     0.30
_exptl_crystal_size_mid     0.20
_exptl_crystal_size_min     0.10
_exptl_crystal_density_diffrn     1.438
_exptl_crystal_density_meas     ?
_exptl_crystal_density_method     'not measured'
_exptl_crystal_F_000     412
_exptl_absorpt_coefficient_mu     0.112
_exptl_absorpt_correction_type     psi-scan
_exptl_absorpt_process_details     '(North <i>et al.</i>,  1968)'
_exptl_absorpt_correction_T_min     0.967
_exptl_absorpt_correction_T_max     0.989
_exptl_special_details
;
;
_diffrn_ambient_temperature     298(2)
_diffrn_radiation_type     MoK\a
_diffrn_radiation_wavelength     0.71073
_diffrn_radiation_source     'fine-focus sealed tube'
_diffrn_radiation_monochromator     graphite
_diffrn_measurement_device_type     'Enraf--Nonius CAD-4'
_diffrn_measurement_method     \w/2\q
_diffrn_detector_area_resol_mean     ?
_diffrn_reflns_number     4847
_diffrn_reflns_av_R_equivalents     0.0254
_diffrn_reflns_av_sigmaI/netI     0.0593
_diffrn_reflns_theta_min     1.75
_diffrn_reflns_theta_max     25.00
_diffrn_reflns_theta_full     25.00
_diffrn_measured_fraction_theta_max     0.955
_diffrn_measured_fraction_theta_full     0.955
_diffrn_reflns_limit_h_min     -8
_diffrn_reflns_limit_h_max     9
_diffrn_reflns_limit_k_min     -12
_diffrn_reflns_limit_k_max     11
_diffrn_reflns_limit_l_min     -14
_diffrn_reflns_limit_l_max     14
_diffrn_standards_number     200
_diffrn_standards_interval_count     3
_diffrn_standards_interval_time     120
_diffrn_standards_decay_%     1
_refine_special_details
;
Refinement of <i>F</i>^2^ against ALL reflections. The weighted <i>R</i>-factor
<i>wR</i> and goodness of fit <i>S</i> are based on <i>F</i>^2^, conventional
<i>R</i>-factors <i>R</i> are based on <i>F</i>, with <i>F</i> set to zero for
negative <i>F</i>^2^. The threshold expression of <i>F</i>^2^ >
\s(<i>F</i>^2^) is used only for calculating <i>R</i>-factors(gt) <i>etc</i>.
and is not relevant to the choice of reflections for refinement.
<i>R</i>-factors based on <i>F</i>^2^ are statistically about twice as large
as those based on <i>F</i>, and <i>R</i>- factors based on ALL data will be
even larger.
;
_reflns_number_total     3043
_reflns_number_gt     1968
_reflns_threshold_expression     I>2\s(I)
_refine_ls_structure_factor_coef     Fsqd
_refine_ls_matrix_type     full
_refine_ls_R_factor_all     0.0757
_refine_ls_R_factor_gt     0.0462
_refine_ls_wR_factor_gt     0.0981
_refine_ls_wR_factor_ref     0.1128
_refine_ls_goodness_of_fit_ref     0.956
_refine_ls_restrained_S_all     0.956
_refine_ls_number_reflns     3043
_refine_ls_number_parameters     265
_refine_ls_number_restraints     0
_refine_ls_hydrogen_treatment     constr
_refine_ls_weighting_scheme     calc
_refine_ls_weighting_details
                 'calc w=1/[\s^2^(Fo^2^)+(0.0486P)^2^] where P=(Fo^2^+2Fc^2^)/3'
_atom_sites_solution_hydrogens     geom
_atom_sites_solution_primary     direct
_atom_sites_solution_secondary     difmap
_refine_ls_shift/su_max     0.008
_refine_ls_shift/su_mean     0.000
_refine_diff_density_max     0.170
_refine_diff_density_min     -0.169
_refine_ls_extinction_method     none
_refine_ls_extinction_coef     ?
loop_
    _atom_type_symbol
    _atom_type_description
    _atom_type_scat_dispersion_real
    _atom_type_scat_dispersion_imag
    _atom_type_scat_source
    'C' 'C' 0.0033 0.0016
                         'International Tables Vol C Tables 4.2.6.8 and 6.1.1.4'
    'H' 'H' 0.0000 0.0000
                         'International Tables Vol C Tables 4.2.6.8 and 6.1.1.4'
    'O' 'O' 0.0106 0.0060
                         'International Tables Vol C Tables 4.2.6.8 and 6.1.1.4'
_computing_data_collection     'CAD-4 Software (Enraf--Nonius, 1989)'
_computing_cell_refinement     'CAD-4 Software (Enraf--Nonius, 1989)'
_computing_data_reduction     'XCAD4 (Harms & Wocadlo, 1995)'
_computing_structure_solution     'SHELXS97 (Sheldrick, 2008)'
_computing_structure_refinement     'SHELXL97 (Sheldrick, 2008)'
_computing_molecular_graphics     'SHELXTL (Sheldrick, 2008)'
_computing_publication_material     'SHELXTL (Sheldrick, 2008)'
loop_
    _atom_site_type_symbol
    _atom_site_label
    _atom_site_fract_x
    _atom_site_fract_y
    _atom_site_fract_z
    _atom_site_U_iso_or_equiv
    _atom_site_adp_type
    _atom_site_calc_flag
    _atom_site_refinement_flags
    _atom_site_occupancy
    _atom_site_disorder_assembly
    _atom_site_disorder_group
    C C1 0.2549(3) -0.0952(3) 0.18430(19) 0.0501(6) Uani d . 1 . .
    H H1 0.2405 -0.1833 0.2186 0.060 Uiso calc R 1 . .
    C C2 0.2866(3) -0.0287(2) 0.24896(17) 0.0396(6) Uani d . 1 . .
    C C3 0.3137(3) 0.1090(2) 0.19959(17) 0.0384(6) Uani d . 1 . .
    C C4 0.2951(3) 0.2985(2) 0.01826(17) 0.0359(5) Uani d . 1 . .
    C C5 0.2684(3) 0.3459(2) -0.09068(17) 0.0400(6) Uani d . 1 . .
    H H5 0.2705 0.4350 -0.1289 0.048 Uiso calc R 1 . .
    C C6 0.2379(3) 0.2591(2) -0.14434(17) 0.0396(6) Uani d . 1 . .
    C C7 0.2302(3) 0.1288(2) -0.08973(17) 0.0419(6) Uani d . 1 . .
    H H7 0.2095 0.0718 -0.1263 0.050 Uiso calc R 1 . .
    C C8 0.2545(3) 0.0838(2) 0.02250(17) 0.0397(6) Uani d . 1 . .
    C C9 0.2890(3) 0.1646(2) 0.08047(17) 0.0353(5) Uani d . 1 . .
    C C10 0.2867(3) -0.0925(2) 0.37225(18) 0.0401(6) Uani d . 1 . .
    C C11 0.1331(3) -0.1409(3) 0.44474(19) 0.0489(6) Uani d . 1 . .
    H H11 0.0303 -0.1346 0.4158 0.059 Uiso calc R 1 . .
    C C12 0.1296(3) -0.1986(3) 0.55972(19) 0.0494(6) Uani d . 1 . .
    H H12 0.0259 -0.2315 0.6081 0.059 Uiso calc R 1 . .
    C C13 0.2823(3) -0.2065(2) 0.60117(18) 0.0433(6) Uani d . 1 . .
    C C14 0.4364(3) -0.1589(2) 0.53217(18) 0.0463(6) Uani d . 1 . .
    H H14 0.5384 -0.1655 0.5620 0.056 Uiso calc R 1 . .
    C C15 0.4382(3) -0.1008(2) 0.41701(19) 0.0468(6) Uani d . 1 . .
    H H15 0.5417 -0.0671 0.3694 0.056 Uiso calc R 1 . .
    C C16 0.2072(3) 0.4303(2) 0.15330(19) 0.0408(6) Uani d . 1 . .
    C C17 0.2872(4) 0.5041(3) 0.2056(2) 0.0600(7) Uani d . 1 . .
    H H17A 0.1881 0.5542 0.2518 0.090 Uiso calc R 1 . .
    H H17B 0.3570 0.5643 0.1462 0.090 Uiso calc R 1 . .
    H H17C 0.3680 0.4415 0.2527 0.090 Uiso calc R 1 . .
    C C18 0.3122(4) 0.3839(3) -0.33891(19) 0.0513(7) Uani d . 1 . .
    C C19 0.2309(4) 0.4375(3) -0.4425(2) 0.0703(8) Uani d . 1 . .
    H H19A 0.3218 0.4743 -0.5066 0.105 Uiso calc R 1 . .
    H H19B 0.1232 0.5063 -0.4291 0.105 Uiso calc R 1 . .
    H H19C 0.1953 0.3665 -0.4588 0.105 Uiso calc R 1 . .
    C C20 0.2196(3) -0.1878(3) 0.79073(19) 0.0423(6) Uani d . 1 . .
    C C21 0.2206(3) -0.2675(3) 0.91124(17) 0.0501(7) Uani d . 1 . .
    H H21A 0.1991 -0.2079 0.9597 0.075 Uiso calc R 1 . .
    H H21B 0.3393 -0.3267 0.9141 0.075 Uiso calc R 1 . .
    H H21C 0.1240 -0.3191 0.9373 0.075 Uiso calc R 1 . .
    O O1 0.2418(2) -0.04736(16) 0.07344(12) 0.0517(5) Uani d . 1 . .
    O O2 0.3515(2) 0.17371(16) 0.25336(13) 0.0543(5) Uani d . 1 . .
    O O3 0.3377(2) 0.38639(15) 0.06600(12) 0.0400(4) Uani d . 1 . .
    O O4 0.1996(2) 0.30585(17) -0.25361(12) 0.0496(4) Uani d . 1 . .
    O O5 0.2817(2) -0.26831(16) 0.71821(12) 0.0491(4) Uani d . 1 . .
    O O6 0.0523(2) 0.41095(18) 0.17983(14) 0.0587(5) Uani d . 1 . .
    O O7 0.4524(3) 0.4012(2) -0.32773(14) 0.0704(6) Uani d . 1 . .
    O O8 0.1702(2) -0.06907(19) 0.76094(14) 0.0620(5) Uani d . 1 . .
loop_
    _atom_site_aniso_label
    _atom_site_aniso_U_11
    _atom_site_aniso_U_22
    _atom_site_aniso_U_33
    _atom_site_aniso_U_12
    _atom_site_aniso_U_13
    _atom_site_aniso_U_23
    C1 0.0721(17) 0.0365(15) 0.0389(14) -0.0123(13) -0.0165(12) 0.0003(11)
    C2 0.0428(13) 0.0343(14) 0.0396(13) -0.0042(11) -0.0109(11) -0.0070(11)
    C3 0.0342(12) 0.0426(15) 0.0383(12) -0.0040(11) -0.0100(10) -0.0108(11)
    C4 0.0325(12) 0.0384(14) 0.0384(13) -0.0076(10) -0.0090(10) -0.0100(10)
    C5 0.0410(13) 0.0381(14) 0.0386(13) -0.0093(11) -0.0085(10) -0.0049(11)
    C6 0.0407(13) 0.0469(16) 0.0314(12) -0.0075(11) -0.0085(10) -0.0101(11)
    C7 0.0486(14) 0.0438(16) 0.0386(13) -0.0120(12) -0.0096(11) -0.0152(11)
    C8 0.0431(14) 0.0363(15) 0.0372(13) -0.0069(11) -0.0075(10) -0.0073(10)
    C9 0.0329(12) 0.0344(14) 0.0372(12) -0.0050(10) -0.0075(10) -0.0082(10)
    C10 0.0490(14) 0.0318(14) 0.0376(13) -0.0028(11) -0.0114(11) -0.0083(10)
    C11 0.0512(15) 0.0510(17) 0.0447(14) -0.0123(13) -0.0168(12) -0.0041(12)
    C12 0.0512(15) 0.0505(17) 0.0421(14) -0.0154(12) -0.0050(12) -0.0049(12)
    C13 0.0594(16) 0.0364(15) 0.0332(12) -0.0075(12) -0.0129(11) -0.0064(10)
    C14 0.0513(15) 0.0454(16) 0.0429(14) -0.0091(12) -0.0181(12) -0.0049(12)
    C15 0.0486(15) 0.0447(16) 0.0452(14) -0.0128(12) -0.0095(12) -0.0058(12)
    C16 0.0457(15) 0.0366(15) 0.0408(13) -0.0067(11) -0.0142(11) -0.0071(11)
    C17 0.0672(18) 0.0626(19) 0.0603(16) -0.0176(15) -0.0137(14) -0.0256(14)
    C18 0.0628(18) 0.0495(17) 0.0384(14) -0.0102(14) -0.0084(13) -0.0095(12)
    C19 0.088(2) 0.071(2) 0.0444(15) -0.0077(16) -0.0230(15) -0.0021(14)
    C20 0.0391(13) 0.0459(17) 0.0446(14) -0.0077(12) -0.0108(11) -0.0139(12)
    C21 0.0490(14) 0.0631(18) 0.0385(13) -0.0107(13) -0.0128(11) -0.0100(12)
    O1 0.0822(12) 0.0373(10) 0.0410(9) -0.0177(9) -0.0192(8) -0.0071(7)
    O2 0.0783(12) 0.0447(11) 0.0495(10) -0.0160(9) -0.0333(9) -0.0042(8)
    O3 0.0431(9) 0.0406(10) 0.0403(8) -0.0140(7) -0.0096(7) -0.0102(7)
    O4 0.0595(10) 0.0558(11) 0.0355(9) -0.0138(9) -0.0180(8) -0.0050(8)
    O5 0.0678(11) 0.0410(10) 0.0363(9) -0.0091(8) -0.0147(8) -0.0043(8)
    O6 0.0420(10) 0.0676(13) 0.0711(12) -0.0153(9) -0.0061(9) -0.0254(10)
    O7 0.0757(13) 0.0925(16) 0.0483(11) -0.0369(12) -0.0087(10) -0.0113(10)
    O8 0.0805(13) 0.0464(12) 0.0555(11) 0.0031(10) -0.0225(10) -0.0136(9)
_geom_special_details
;
All e.s.d.'s (except the e.s.d. in the dihedral angle between two l.s. planes)
are estimated using the full covariance matrix. The cell e.s.d.'s are taken
into account individually in the estimation of e.s.d.'s in distances, angles
and torsion angles; correlations between e.s.d.'s in cell parameters are only
used when they are defined by crystal symmetry. An approximate (isotropic)
treatment of cell e.s.d.'s is used for estimating e.s.d.'s involving l.s.
planes.
;
loop_
    _geom_bond_atom_site_label_1
    _geom_bond_atom_site_label_2
    _geom_bond_site_symmetry_2
    _geom_bond_distance
    _geom_bond_publ_flag
    C1 C2 . 1.328(3) ?
    C1 O1 . 1.351(2) ?
    C1 H1 . 0.9300 ?
    C2 C3 . 1.459(3) ?
    C2 C10 . 1.490(3) ?
    C3 O2 . 1.227(2) ?
    C3 C9 . 1.477(3) ?
    C4 C5 . 1.359(3) ?
    C4 O3 . 1.396(2) ?
    C4 C9 . 1.414(3) ?
    C5 C6 . 1.392(3) ?
    C5 H5 . 0.9300 ?
    C6 C7 . 1.362(3) ?
    C6 O4 . 1.394(2) ?
    C7 C8 . 1.391(3) ?
    C7 H7 . 0.9300 ?
    C8 O1 . 1.370(3) ?
    C8 C9 . 1.394(3) ?
    C10 C11 . 1.380(3) ?
    C10 C15 . 1.389(3) ?
    C11 C12 . 1.382(3) ?
    C11 H11 . 0.9300 ?
    C12 C13 . 1.374(3) ?
    C12 H12 . 0.9300 ?
    C13 C14 . 1.366(3) ?
    C13 O5 . 1.415(2) ?
    C14 C15 . 1.387(3) ?
    C14 H14 . 0.9300 ?
    C15 H15 . 0.9300 ?
    C16 O6 . 1.189(2) ?
    C16 O3 . 1.365(3) ?
    C16 C17 . 1.485(3) ?
    C17 H17A . 0.9600 ?
    C17 H17B . 0.9600 ?
    C17 H17C . 0.9600 ?
    C18 O7 . 1.182(3) ?
    C18 O4 . 1.379(3) ?
    C18 C19 . 1.487(3) ?
    C19 H19A . 0.9600 ?
    C19 H19B . 0.9600 ?
    C19 H19C . 0.9600 ?
    C20 O8 . 1.196(3) ?
    C20 O5 . 1.344(3) ?
    C20 C21 . 1.495(3) ?
    C21 H21A . 0.9600 ?
    C21 H21B . 0.9600 ?
    C21 H21C . 0.9600 ?
loop_
    _geom_angle_atom_site_label_1
    _geom_angle_atom_site_label_2
    _geom_angle_atom_site_label_3
    _geom_angle_site_symmetry_1
    _geom_angle_site_symmetry_3
    _geom_angle
    _geom_angle_publ_flag
    C2 C1 O1 . . 126.3(2) ?
    C2 C1 H1 . . 116.9 ?
    O1 C1 H1 . . 116.9 ?
    C1 C2 C3 . . 119.5(2) ?
    C1 C2 C10 . . 120.2(2) ?
    C3 C2 C10 . . 120.22(19) ?
    O2 C3 C2 . . 122.63(19) ?
    O2 C3 C9 . . 122.9(2) ?
    C2 C3 C9 . . 114.48(19) ?
    C5 C4 O3 . . 117.23(19) ?
    C5 C4 C9 . . 122.3(2) ?
    O3 C4 C9 . . 120.37(17) ?
    C4 C5 C6 . . 119.1(2) ?
    C4 C5 H5 . . 120.4 ?
    C6 C5 H5 . . 120.4 ?
    C7 C6 C5 . . 121.76(19) ?
    C7 C6 O4 . . 117.3(2) ?
    C5 C6 O4 . . 120.7(2) ?
    C6 C7 C8 . . 117.9(2) ?
    C6 C7 H7 . . 121.1 ?
    C8 C7 H7 . . 121.1 ?
    O1 C8 C7 . . 115.1(2) ?
    O1 C8 C9 . . 121.63(18) ?
    C7 C8 C9 . . 123.3(2) ?
    C8 C9 C4 . . 115.59(18) ?
    C8 C9 C3 . . 120.0(2) ?
    C4 C9 C3 . . 124.43(19) ?
    C11 C10 C15 . . 118.88(19) ?
    C11 C10 C2 . . 120.20(19) ?
    C15 C10 C2 . . 120.9(2) ?
    C10 C11 C12 . . 121.0(2) ?
    C10 C11 H11 . . 119.5 ?
    C12 C11 H11 . . 119.5 ?
    C13 C12 C11 . . 118.7(2) ?
    C13 C12 H12 . . 120.7 ?
    C11 C12 H12 . . 120.7 ?
    C14 C13 C12 . . 121.9(2) ?
    C14 C13 O5 . . 119.02(19) ?
    C12 C13 O5 . . 119.0(2) ?
    C13 C14 C15 . . 118.9(2) ?
    C13 C14 H14 . . 120.5 ?
    C15 C14 H14 . . 120.5 ?
    C14 C15 C10 . . 120.5(2) ?
    C14 C15 H15 . . 119.7 ?
    C10 C15 H15 . . 119.7 ?
    O6 C16 O3 . . 122.7(2) ?
    O6 C16 C17 . . 126.9(2) ?
    O3 C16 C17 . . 110.41(19) ?
    C16 C17 H17A . . 109.5 ?
    C16 C17 H17B . . 109.5 ?
    H17A C17 H17B . . 109.5 ?
    C16 C17 H17C . . 109.5 ?
    H17A C17 H17C . . 109.5 ?
    H17B C17 H17C . . 109.5 ?
    O7 C18 O4 . . 123.0(2) ?
    O7 C18 C19 . . 127.3(2) ?
    O4 C18 C19 . . 109.8(2) ?
    C18 C19 H19A . . 109.5 ?
    C18 C19 H19B . . 109.5 ?
    H19A C19 H19B . . 109.5 ?
    C18 C19 H19C . . 109.5 ?
    H19A C19 H19C . . 109.5 ?
    H19B C19 H19C . . 109.5 ?
    O8 C20 O5 . . 123.6(2) ?
    O8 C20 C21 . . 125.8(2) ?
    O5 C20 C21 . . 110.6(2) ?
    C20 C21 H21A . . 109.5 ?
    C20 C21 H21B . . 109.5 ?
    H21A C21 H21B . . 109.5 ?
    C20 C21 H21C . . 109.5 ?
    H21A C21 H21C . . 109.5 ?
    H21B C21 H21C . . 109.5 ?
    C1 O1 C8 . . 117.90(18) ?
    C16 O3 C4 . . 117.96(15) ?
    C18 O4 C6 . . 119.08(18) ?
    C20 O5 C13 . . 116.67(18) ?
loop_
    _geom_torsion_atom_site_label_1
    _geom_torsion_atom_site_label_2
    _geom_torsion_atom_site_label_3
    _geom_torsion_atom_site_label_4
    _geom_torsion_site_symmetry_1
    _geom_torsion_site_symmetry_2
    _geom_torsion_site_symmetry_3
    _geom_torsion_site_symmetry_4
    _geom_torsion
    _geom_torsion_publ_flag
    O1 C1 C2 C3 . . . . -1.0(4) ?
    O1 C1 C2 C10 . . . . 176.5(2) ?
    C1 C2 C3 O2 . . . . -176.7(2) ?
    C10 C2 C3 O2 . . . . 5.7(3) ?
    C1 C2 C3 C9 . . . . 4.2(3) ?
    C10 C2 C3 C9 . . . . -173.35(19) ?
    O3 C4 C5 C6 . . . . 175.77(18) ?
    C9 C4 C5 C6 . . . . -1.4(3) ?
    C4 C5 C6 C7 . . . . 1.4(3) ?
    C4 C5 C6 O4 . . . . 176.38(18) ?
    C5 C6 C7 C8 . . . . -0.2(3) ?
    O4 C6 C7 C8 . . . . -175.31(19) ?
    C6 C7 C8 O1 . . . . 178.82(19) ?
    C6 C7 C8 C9 . . . . -1.1(3) ?
    O1 C8 C9 C4 . . . . -178.87(18) ?
    C7 C8 C9 C4 . . . . 1.0(3) ?
    O1 C8 C9 C3 . . . . 0.3(3) ?
    C7 C8 C9 C3 . . . . -179.8(2) ?
    C5 C4 C9 C8 . . . . 0.3(3) ?
    O3 C4 C9 C8 . . . . -176.86(18) ?
    C5 C4 C9 C3 . . . . -178.8(2) ?
    O3 C4 C9 C3 . . . . 4.0(3) ?
    O2 C3 C9 C8 . . . . 177.1(2) ?
    C2 C3 C9 C8 . . . . -3.8(3) ?
    O2 C3 C9 C4 . . . . -3.8(3) ?
    C2 C3 C9 C4 . . . . 175.25(19) ?
    C1 C2 C10 C11 . . . . -56.2(3) ?
    C3 C2 C10 C11 . . . . 121.3(2) ?
    C1 C2 C10 C15 . . . . 125.7(3) ?
    C3 C2 C10 C15 . . . . -56.8(3) ?
    C15 C10 C11 C12 . . . . -0.9(4) ?
    C2 C10 C11 C12 . . . . -179.1(2) ?
    C10 C11 C12 C13 . . . . 0.3(4) ?
    C11 C12 C13 C14 . . . . 0.1(4) ?
    C11 C12 C13 O5 . . . . -178.5(2) ?
    C12 C13 C14 C15 . . . . 0.2(4) ?
    O5 C13 C14 C15 . . . . 178.7(2) ?
    C13 C14 C15 C10 . . . . -0.8(4) ?
    C11 C10 C15 C14 . . . . 1.1(4) ?
    C2 C10 C15 C14 . . . . 179.3(2) ?
    C2 C1 O1 C8 . . . . -2.8(4) ?
    C7 C8 O1 C1 . . . . -176.8(2) ?
    C9 C8 O1 C1 . . . . 3.1(3) ?
    O6 C16 O3 C4 . . . . -9.9(3) ?
    C17 C16 O3 C4 . . . . 170.81(18) ?
    C5 C4 O3 C16 . . . . 111.1(2) ?
    C9 C4 O3 C16 . . . . -71.6(2) ?
    O7 C18 O4 C6 . . . . 8.7(4) ?
    C19 C18 O4 C6 . . . . -172.2(2) ?
    C7 C6 O4 C18 . . . . -136.0(2) ?
    C5 C6 O4 C18 . . . . 48.8(3) ?
    O8 C20 O5 C13 . . . . -1.6(3) ?
    C21 C20 O5 C13 . . . . 177.94(18) ?
    C14 C13 O5 C20 . . . . 89.1(3) ?
    C12 C13 O5 C20 . . . . -92.3(3) ?
loop_
    _geom_hbond_atom_site_label_D
    _geom_hbond_atom_site_label_H
    _geom_hbond_atom_site_label_A
    _geom_hbond_site_symmetry_A
    _geom_hbond_distance_DH
    _geom_hbond_distance_HA
    _geom_hbond_distance_DA
    _geom_hbond_angle_DHA
    C7 H7 O8 1_554 0.93 2.47 3.396(3) 175
    C19 H19A O7 2_664 0.96 2.57 3.523(3) 173
    C21 H21B O3 2_656 0.96 2.44 3.328(3) 154
