# Supplementary material for: 3-(4-Acetoxy­phen­yl)-4-oxo-4H-1-benzopyran-5,7-diyl diacetate
Source: Acta Crystallogr Sect E Struct Rep Online. 2009 Oct 28;65(Pt 11):o2866. doi: 10.1107/S1600536809043670 (PMC2971439; doi:10.1107/S1600536809043670)
Supplement: Supplementary file 2 [file e-65-o2866-Isup2.hkl]

# 
# h,k,l, Fc-squared, Fo-squared, sigma(Fo-squared) and status flag 
# 
data_I
_shelx_title ' 3 in P-1' 
_shelx_refln_list_code          4 
_shelx_F_calc_maximum      149.17 
_exptl_crystal_F_000       412.00 
_reflns_d_resolution_high  0.8409 
 
loop_ 
 _symmetry_equiv_pos_as_xyz 
 'x, y, z' 
 '-x, -y, -z' 
 
_cell_length_a     7.6144 
_cell_length_b    10.6755 
_cell_length_c    12.5332 
_cell_angle_alpha  72.489 
_cell_angle_beta   73.848 
_cell_angle_gamma  74.762 
 
_shelx_F_squared_multiplier     1.000 
 
loop_ 
 _refln_index_h 
 _refln_index_k 
 _refln_index_l 
 _refln_F_squared_calc 
 _refln_F_squared_meas 
 _refln_F_squared_sigma 
 _refln_observed_status 
   1   0   0      720.51      716.85     18.98 o 
   2   0   0    22251.42    22529.11    551.02 o 
   3   0   0      153.28      161.01      6.08 o 
   4   0   0     1631.35     1707.76     44.56 o 
   5   0   0      114.35      110.40      5.82 o 
   6   0   0       66.07       68.78      8.89 o 
   7   0   0       35.67       32.91      7.49 o 
   8   0   0       13.63       23.67      7.45 o 
  -8   1   0        0.94        3.54      3.98 o 
  -7   1   0      124.09      106.14     11.21 o 
  -6   1   0        1.00       -2.00      2.60 o 
  -5   1   0        6.24        6.70      2.22 o 
  -4   1   0      326.00      303.44     11.40 o 
  -3   1   0      370.26      353.10     11.28 o 
  -2   1   0     2833.77     3009.96     74.37 o 
  -1   1   0      180.75      173.51     17.13 o 
   0   1   0      831.49      911.76     31.92 o 
   1   1   0      522.31      503.88     16.07 o 
   2   1   0       10.10        8.11      0.89 o 
   3   1   0        5.31        5.21      1.28 o 
   4   1   0       93.44      104.48      6.02 o 
   5   1   0        0.93        0.76      2.41 o 
   6   1   0      121.71      118.41     10.85 o 
   7   1   0        6.16        6.18      4.50 o 
   8   1   0       21.06       28.22      7.81 o 
  -8   2   0        4.53        2.78      4.07 o 
  -7   2   0       11.48       12.39      5.68 o 
  -6   2   0       13.85       19.81      5.70 o 
  -5   2   0       73.41       68.08      5.12 o 
  -4   2   0       75.30       74.58      6.31 o 
  -3   2   0        3.71        7.32      1.80 o 
  -2   2   0        0.64        0.15      0.82 o 
  -1   2   0     5856.13     6132.06    149.12 o 
   0   2   0      129.97      127.49      6.66 o 
   1   2   0     6551.30     6506.70    144.08 o 
   2   2   0      718.29      756.28     15.26 o 
   3   2   0       17.63       24.66      2.47 o 
   4   2   0       97.54       89.71      3.53 o 
   5   2   0      129.42      137.28      3.79 o 
   6   2   0       14.83       21.76      5.61 o 
   7   2   0       23.10       31.78      7.42 o 
   8   2   0        1.23       -0.46      3.36 o 
  -7   3   0        0.40        1.31      3.63 o 
  -6   3   0       28.80       28.56      6.64 o 
  -5   3   0       12.85       20.20      5.87 o 
  -4   3   0      296.11      299.72     11.36 o 
  -3   3   0        0.01       -0.38      1.12 o 
  -2   3   0      225.18      230.10      8.12 o 
  -1   3   0      759.18      780.26     20.93 o 
   0   3   0      505.97      484.42     13.22 o 
   1   3   0      527.89      480.43     10.25 o 
   2   3   0       19.17       17.68      1.68 o 
   3   3   0        4.84        4.18      1.09 o 
   4   3   0       29.84       33.67      3.10 o 
   5   3   0       27.89       32.40      3.18 o 
   6   3   0        4.50        3.14      1.91 o 
   7   3   0       38.33       38.90      7.86 o 
   8   3   0        7.38        9.72      5.15 o 
  -7   4   0       12.45       12.48      5.42 o 
  -6   4   0       22.87       27.28      6.53 o 
  -5   4   0        1.40        1.62      2.25 o 
  -4   4   0        2.57       -0.24      1.39 o 
  -3   4   0       28.48       32.93      3.38 o 
  -2   4   0        0.09        0.04      0.95 o 
  -1   4   0       28.89       30.19      2.43 o 
   0   4   0     1460.99     1449.57     36.94 o 
   1   4   0     1524.62     1478.17     37.62 o 
   2   4   0      672.67      696.83     17.59 o 
   3   4   0       36.31       41.20      2.88 o 
   4   4   0      200.07      205.51      7.51 o 
   5   4   0       55.09       53.86      6.71 o 
   6   4   0        0.16        1.17      1.89 o 
   7   4   0        7.37       10.66      4.83 o 
   8   4   0        8.91       17.19      6.37 o 
  -7   5   0       21.18       18.02      6.34 o 
  -6   5   0       42.62       43.13      7.86 o 
  -5   5   0        2.86        1.53      1.56 o 
  -4   5   0      329.74      321.88     12.71 o 
  -3   5   0      442.09      431.01     14.73 o 
  -2   5   0      852.71      881.21     24.98 o 
  -1   5   0      868.85      937.58     25.69 o 
   0   5   0        5.93        6.52      1.65 o 
   1   5   0      888.30      991.85     26.37 o 
   2   5   0       71.39       62.99      3.52 o 
   3   5   0      207.02      231.23      7.97 o 
   4   5   0        3.51        2.00      1.31 o 
   5   5   0        3.93        5.08      1.97 o 
   6   5   0        0.17        0.14      1.30 o 
   7   5   0       17.95       17.86      6.04 o 
   8   5   0        3.19        0.21      3.08 o 
  -5   6   0       25.42       29.14      7.28 o 
  -4   6   0       12.91       21.81      6.30 o 
  -3   6   0      272.30      282.79     17.21 o 
  -2   6   0       22.92       21.30      5.42 o 
  -1   6   0      351.82      403.68     20.80 o 
   0   6   0      354.11      380.29     19.30 o 
   1   6   0      160.02      184.59      6.41 o 
   2   6   0      454.41      465.77     14.23 o 
   4   6   0      320.53      319.03      9.06 o 
   5   6   0        0.52        1.29      2.55 o 
   6   6   0       50.30       54.48      4.83 o 
   7   6   0        1.30       -1.82      2.80 o 
   8   6   0        3.58        4.83      4.34 o 
  -5   7   0        5.23        6.62      4.76 o 
  -4   7   0        0.60        0.05      3.70 o 
  -3   7   0        3.11        6.48      4.64 o 
  -2   7   0        3.45        6.92      4.27 o 
  -1   7   0       19.84       22.24      6.04 o 
   0   7   0       13.67       17.10      5.29 o 
   1   7   0       52.22       44.44      6.55 o 
   2   7   0       35.24       34.61      5.95 o 
   3   7   0        1.62        2.14      3.08 o 
   4   7   0        6.05        5.29      3.95 o 
   5   7   0       50.92       52.06      4.41 o 
   6   7   0        0.58       -0.75      1.82 o 
   7   7   0        3.44        5.31      3.98 o 
  -5   8   0       16.64       18.94      6.87 o 
  -4   8   0        1.10        2.00      4.71 o 
  -3   8   0       75.18       87.67     11.10 o 
  -2   8   0        5.84        3.61      4.44 o 
  -1   8   0        0.03        2.90      4.25 o 
   0   8   0       57.15       44.35      7.77 o 
   1   8   0      126.38      161.78     12.73 o 
   2   8   0       77.69       70.36      8.53 o 
   3   8   0       11.84       18.38      5.38 o 
   4   8   0       16.14       22.47      5.54 o 
  -4   9   0        0.08        1.84      4.83 o 
  -3   9   0       13.12       18.57      7.08 o 
  -2   9   0       10.43        9.79      5.52 o 
  -1   9   0        2.77        5.54      4.94 o 
   0   9   0      122.77      132.57     12.78 o 
   1   9   0       35.41       46.28      8.34 o 
   2   9   0       15.90       22.31      6.23 o 
   3   9   0       11.76       12.80      5.10 o 
   4   9   0        4.53       -0.11      2.05 o 
  -3  10   0        6.37        9.81      5.93 o 
  -2  10   0       17.07       22.75      7.79 o 
  -1  10   0        0.07       -2.57      3.08 o 
   0  10   0       35.99       37.36      8.85 o 
   1  10   0       15.30       12.41      5.93 o 
   2  10   0       62.19       50.16      8.66 o 
   3  10   0       52.41       58.87      9.19 o 
   4  10   0       40.03       41.62      7.79 o 
  -2  11   0       23.95       29.02      8.92 o 
  -1  11   0       26.66       23.53      7.93 o 
   0  11   0       21.37       17.90      6.94 o 
   1  11   0        0.71        3.75      4.73 o 
   2  11   0       11.54       15.47      6.76 o 
   3  11   0        2.02       -1.65      3.77 o 
   1  12   0        4.16        6.46      5.72 o 
   2  12   0        3.15        7.17      5.58 o 
  -3 -11   1        1.96        6.18      5.06 o 
  -2 -11   1        0.15       -4.11      3.58 o 
  -1 -11   1        0.31        5.88      5.06 o 
   0 -11   1       23.62       31.18      8.09 o 
   1 -11   1        3.84       10.27      5.12 o 
  -3 -10   1        0.00       -2.07      3.70 o 
  -2 -10   1        1.23       -0.34      3.91 o 
  -1 -10   1       23.72       24.31      6.94 o 
   0 -10   1       77.75       64.73     10.23 o 
   1 -10   1        6.05        2.62      4.44 o 
   2 -10   1      123.46      108.56     13.76 o 
   3 -10   1        6.05        5.52      5.31 o 
  -3  -9   1       58.94       56.39      8.04 o 
  -2  -9   1      101.91       90.72      9.95 o 
  -1  -9   1        9.42       12.62      5.42 o 
   0  -9   1      159.23      147.55     13.33 o 
   1  -9   1       80.11       68.94     10.04 o 
   2  -9   1       54.72       53.70      9.81 o 
   3  -9   1        1.62       -1.19      4.04 o 
   4  -9   1        4.11        5.31      5.19 o 
  -7  -8   1       13.40        7.70      3.93 o 
  -6  -8   1       12.85       10.75      4.30 o 
  -5  -8   1        2.28        1.42      2.90 o 
  -3  -8   1        7.09        3.47      3.06 o 
  -2  -8   1        9.57       14.98      5.10 o 
  -1  -8   1        6.13        9.12      4.60 o 
   0  -8   1       19.49       17.35      5.79 o 
   1  -8   1       27.04       32.86      7.17 o 
   2  -8   1       23.46       28.03      7.33 o 
   3  -8   1       37.51       53.31      9.67 o 
   4  -8   1       12.16       15.88      6.69 o 
   5  -8   1        0.48        0.28      4.27 o 
  -7  -7   1        1.71        2.78      3.49 o 
  -6  -7   1       26.92       28.75      5.61 o 
  -5  -7   1        7.07       10.62      4.00 o 
  -4  -7   1        1.81        2.35      2.03 o 
  -3  -7   1        7.34        7.85      2.43 o 
  -2  -7   1       29.45       29.37      5.47 o 
  -1  -7   1        2.02        2.64      3.19 o 
   0  -7   1        9.13        5.95      3.81 o 
   1  -7   1      102.62       90.38      9.47 o 
   2  -7   1       15.08       15.26      5.31 o 
   3  -7   1        2.66        5.77      4.87 o 
   4  -7   1        0.20       -0.55      4.16 o 
   5  -7   1        4.22        6.18      5.35 o 
  -7  -6   1        0.40        1.14      2.29 o 
  -6  -6   1       43.54       44.39      4.64 o 
  -5  -6   1       18.96       18.43      5.29 o 
  -4  -6   1       22.78       26.92      2.98 o 
  -3  -6   1       66.78       58.39      3.21 o 
  -2  -6   1       78.05       77.18      6.23 o 
  -1  -6   1      181.56      224.90     13.28 o 
   0  -6   1        0.71        1.56      2.53 o 
   1  -6   1       75.03       92.97      8.57 o 
   2  -6   1       20.04       19.39      5.31 o 
   3  -6   1        0.70       -2.00      3.54 o 
   4  -6   1        1.15       -0.09      3.68 o 
   5  -6   1        2.30        4.64      4.73 o 
   6  -6   1       16.74       31.11      8.43 o 
  -8  -5   1       13.12       10.00      4.92 o 
  -7  -5   1       13.53       11.58      5.19 o 
  -6  -5   1      151.34      132.82     11.42 o 
  -5  -5   1       15.71       15.68      2.92 o 
  -4  -5   1       98.90       96.56      4.14 o 
  -3  -5   1       53.32       53.64      2.89 o 
  -1  -5   1     1116.63     1139.77     29.71 o 
   0  -5   1       76.30       92.68      7.61 o 
   1  -5   1       94.40       95.37      4.66 o 
   2  -5   1        3.48        3.35      1.51 o 
   3  -5   1       17.20       19.36      2.95 o 
   4  -5   1        0.85        2.43      2.16 o 
   5  -5   1       26.89       28.69      4.33 o 
   6  -5   1        1.48        4.73      4.69 o 
  -8  -4   1        0.61       -1.06      3.65 o 
  -7  -4   1       36.83       34.56      7.68 o 
  -6  -4   1        0.02       -0.05      1.44 o 
  -5  -4   1        8.19        8.79      2.38 o 
  -4  -4   1      274.14      304.78     10.16 o 
  -3  -4   1      140.77      131.55      6.43 o 
  -2  -4   1     1559.32     1689.63     33.12 o 
  -1  -4   1      354.92      382.63      8.74 o 
   0  -4   1     1158.67     1227.38     46.19 o 
   1  -4   1       31.70       36.73      4.04 o 
   2  -4   1      219.52      241.96     10.17 o 
   3  -4   1      645.00      642.46     19.50 o 
   4  -4   1        1.07        3.16      2.34 o 
   5  -4   1       20.29       19.25      3.67 o 
   6  -4   1        4.30        2.75      2.72 o 
   7  -4   1       12.66       18.96      6.30 o 
  -8  -3   1        0.09        1.82      3.61 o 
  -7  -3   1       52.95       71.24      9.88 o 
  -6  -3   1        7.62       12.17      2.73 o 
  -4  -3   1      386.37      351.93     11.07 o 
  -2  -3   1      566.22      572.27     14.80 o 
  -1  -3   1       51.06       43.39      2.13 o 
   0  -3   1      207.35      197.19     10.04 o 
   1  -3   1     3041.31     3179.44     78.58 o 
   2  -3   1        0.55        1.09      1.11 o 
   3  -3   1       31.75       29.00      3.05 o 
   4  -3   1      134.87      138.55      7.38 o 
   5  -3   1        2.87        4.06      2.33 o 
   6  -3   1       30.10       29.01      4.48 o 
   7  -3   1        1.71       -1.72      3.15 o 
  -8  -2   1        0.92        6.30      4.71 o 
  -7  -2   1        4.52        8.85      4.76 o 
  -6  -2   1      236.37      231.33      9.28 o 
  -5  -2   1       48.36       60.62      7.04 o 
  -4  -2   1       53.77       51.88      3.60 o 
  -3  -2   1     2029.03     2314.83     44.39 o 
  -1  -2   1      680.06      666.54     13.47 o 
   0  -2   1      635.61      673.12     16.19 o 
   1  -2   1     2318.00     2331.75     57.76 o 
   2  -2   1       53.84       44.98      2.84 o 
   3  -2   1      826.63      818.49     23.00 o 
   4  -2   1      537.89      525.33     16.68 o 
   5  -2   1       77.29       88.24      5.79 o 
   6  -2   1        2.85        3.68      2.38 o 
   7  -2   1        3.70        4.44      3.91 o 
   8  -2   1        0.90        1.79      3.61 o 
  -8  -1   1        2.60        8.98      5.08 o 
  -7  -1   1       14.70       16.96      6.16 o 
  -6  -1   1        0.04        0.85      3.13 o 
  -5  -1   1        0.40        1.52      2.76 o 
  -4  -1   1        2.52        0.97      0.78 o 
  -3  -1   1       30.68       32.12      1.95 o 
  -2  -1   1     2633.19     2899.62     71.40 o 
  -1  -1   1      541.26      577.19     12.05 o 
   0  -1   1      256.66      259.64      8.22 o 
   1  -1   1     1437.80     1469.97     36.73 o 
   2  -1   1       88.06       84.51      4.64 o 
   3  -1   1      443.31      449.80     13.72 o 
   4  -1   1      165.76      144.28      6.64 o 
   5  -1   1        4.15        2.98      1.95 o 
   6  -1   1        0.17       -2.39      2.32 o 
   7  -1   1        6.13        7.15      4.66 o 
   8  -1   1        9.82       12.68      5.88 o 
  -8   0   1       19.19       15.58      6.16 o 
  -7   0   1       17.21       13.53      5.79 o 
  -6   0   1       33.19       28.03      6.78 o 
  -5   0   1        6.51        6.20      3.40 o 
  -4   0   1     2785.01     2834.96     71.53 o 
  -3   0   1     1104.55     1140.15     29.79 o 
  -2   0   1     9157.87     9936.61    241.10 o 
  -1   0   1       31.53       29.90      2.67 o 
   0   0   1     1290.25     1253.00     44.37 o 
   1   0   1      345.99      403.67     10.88 o 
   2   0   1     1244.38     1266.46     32.37 o 
   3   0   1       66.85       74.99      3.98 o 
   4   0   1      138.25      132.83      8.00 o 
   5   0   1       30.98       27.93      3.83 o 
   6   0   1        0.03        0.85      2.78 o 
   7   0   1      122.04      113.04     11.47 o 
   8   0   1        5.15        0.83      3.58 o 
  -8   1   1       83.86       59.01     10.09 o 
  -7   1   1        8.22        6.53      4.57 o 
  -6   1   1      693.17      642.87     31.99 o 
  -5   1   1      221.86      205.74     14.09 o 
  -4   1   1     1368.42     1372.56     36.75 o 
  -3   1   1     1631.15     1688.27     43.44 o 
  -2   1   1     3473.26     3722.02     91.46 o 
  -1   1   1     5766.65     6093.07    147.88 o 
   0   1   1      724.96      748.71     43.70 o 
   1   1   1     6622.15     6708.02    113.13 o 
   2   1   1      630.55      683.08     13.63 o 
   3   1   1      163.03      161.47      6.15 o 
   4   1   1       13.37       13.86      2.20 o 
   5   1   1        0.71        0.57      1.39 o 
   6   1   1      195.10      163.57     12.89 o 
   7   1   1        0.00        2.11      3.56 o 
   8   1   1        1.53        0.39      3.75 o 
  -8   2   1       13.50       20.11      6.71 o 
  -7   2   1       13.77       11.03      5.33 o 
  -6   2   1      151.87      155.43     13.05 o 
  -5   2   1      263.78      269.25     16.82 o 
  -4   2   1        6.51        6.88      2.01 o 
  -3   2   1      382.84      417.07     13.19 o 
  -2   2   1      314.42      306.05      9.76 o 
   1   2   1     4338.43     4399.99    107.26 o 
   3   2   1     1333.25     1439.29     22.03 o 
   4   2   1       64.53       54.06      2.08 o 
   5   2   1      548.47      578.93     13.60 o 
   6   2   1       13.05       18.02      5.31 o 
   7   2   1        9.99        7.08      4.53 o 
   8   2   1        0.14       -2.05      3.17 o 
  -7   3   1       52.52       48.60      9.19 o 
  -6   3   1        2.90        6.04      4.14 o 
  -5   3   1       38.00       47.37      4.84 o 
  -4   3   1       27.32       31.24      3.54 o 
  -3   3   1      122.58      117.86      5.81 o 
  -2   3   1       70.13       60.34     14.99 o 
  -1   3   1     2346.65     2396.73    109.59 o 
   0   3   1     4460.69     4356.88    106.54 o 
   2   3   1     1075.12     1084.71     21.54 o 
   3   3   1       23.28       24.98      2.52 o 
   4   3   1      154.88      153.19      4.89 o 
   5   3   1      319.42      288.12      8.03 o 
   6   3   1      247.02      218.97     14.89 o 
   7   3   1      179.29      160.65     13.47 o 
   8   3   1       45.49       40.12      8.55 o 
  -7   4   1        1.21        0.11      3.58 o 
  -6   4   1       45.49       44.81      8.13 o 
  -5   4   1       33.27       32.45      4.27 o 
  -4   4   1        5.98        9.87      2.75 o 
  -2   4   1      204.35      213.65      8.25 o 
  -1   4   1      679.30      658.81     18.58 o 
   0   4   1     1612.09     1694.47     43.17 o 
   1   4   1      487.93      415.16     41.26 o 
   3   4   1       23.01       16.07      4.55 o 
   4   4   1      281.10      253.03      9.43 o 
   5   4   1       21.38       20.32      2.23 o 
   6   4   1        0.80        1.94      1.70 o 
   7   4   1        0.11        1.47      3.33 o 
   8   4   1       13.11       17.03      6.09 o 
  -6   5   1       97.20       90.54     10.94 o 
  -5   5   1       13.58       12.44      3.39 o 
  -4   5   1       30.05       23.23      5.63 o 
  -3   5   1      214.66      198.92     13.74 o 
  -2   5   1      495.79      532.67     16.68 o 
  -1   5   1      694.88      748.27     21.26 o 
   0   5   1      171.37      171.24      7.62 o 
   1   5   1       16.39       17.43      1.78 o 
   2   5   1        6.83        4.23      1.39 o 
   4   5   1      133.95      123.47      5.50 o 
   5   5   1       95.51       98.33      6.08 o 
   6   5   1      161.47      172.40      9.11 o 
   7   5   1       38.44       56.44      8.59 o 
   8   5   1        0.73        4.73      4.50 o 
  -5   6   1      229.34      232.58     16.13 o 
  -4   6   1       41.56       48.41      5.21 o 
  -3   6   1      176.96      175.30     16.50 o 
  -2   6   1       25.38       26.99      3.29 o 
  -1   6   1      221.61      249.59      9.28 o 
   0   6   1      140.04      120.16      9.01 o 
   1   6   1      200.22      184.99      7.09 o 
   2   6   1      124.81      114.30      5.35 o 
   4   6   1        0.01       -0.36      1.22 o 
   5   6   1        2.67        2.64      1.85 o 
   6   6   1       18.54       16.42      4.42 o 
   7   6   1       93.32      105.13     10.59 o 
   8   6   1       14.92       14.80      5.70 o 
  -5   7   1       44.87       36.77      8.30 o 
  -4   7   1        1.86       -0.74      3.93 o 
  -3   7   1      113.35       98.65     10.02 o 
  -2   7   1       12.35       14.91      5.49 o 
  -1   7   1        3.20        2.83      3.49 o 
   0   7   1        4.82        2.37      3.26 o 
   1   7   1      338.18      313.39     17.88 o 
   2   7   1      187.26      186.64     12.73 o 
   3   7   1       24.63       25.23      2.96 o 
   4   7   1        3.29        1.68      1.40 o 
   5   7   1        5.98        3.58      3.15 o 
   6   7   1       56.47       56.60      7.61 o 
   7   7   1        9.34        7.24      4.23 o 
   8   7   1       74.88       77.00     10.41 o 
  -5   8   1       11.79        9.19      6.11 o 
  -4   8   1       12.07       11.47      6.04 o 
  -3   8   1        3.40        0.87      4.44 o 
  -2   8   1       17.92       13.60      5.84 o 
  -1   8   1        2.72        3.36      4.18 o 
   0   8   1       28.94       25.97      6.41 o 
   1   8   1        2.57        4.92      4.37 o 
   2   8   1       25.29       35.53      6.89 o 
   3   8   1      152.43      159.98     12.45 o 
   4   8   1       10.11        3.13      4.07 o 
   5   8   1       96.78       74.98      9.40 o 
  -4   9   1       22.92       21.19      7.33 o 
  -3   9   1        3.88        5.38      5.24 o 
  -2   9   1       11.43       14.20      6.30 o 
  -1   9   1        9.04        8.98      5.79 o 
   0   9   1        1.03        1.91      3.88 o 
   1   9   1       25.89       43.73      8.18 o 
   2   9   1        0.95       -5.17      3.45 o 
   3   9   1       12.58       18.64      5.93 o 
   4   9   1       60.86       55.06      8.48 o 
  -3  10   1        0.04       -3.79      3.88 o 
  -2  10   1        0.48        2.55      5.08 o 
  -1  10   1        0.71        1.03      4.53 o 
   0  10   1       15.82       13.40      5.88 o 
   1  10   1       10.55       10.18      5.17 o 
   2  10   1        7.94       11.70      5.58 o 
   3  10   1       14.56       14.32      6.07 o 
   4  10   1       45.37       44.65      8.41 o 
  -2  11   1       20.79       30.68      9.01 o 
  -1  11   1        0.11       -5.45      4.04 o 
   0  11   1       11.22       14.39      6.64 o 
   1  11   1        0.57        1.29      4.87 o 
   2  11   1        3.70        0.11      4.37 o 
   3  11   1       29.40       35.53      8.39 o 
   4  11   1        0.29       -2.39      3.93 o 
   0  12   1        0.23        4.37      4.71 o 
   1  12   1        1.38       -2.32      4.37 o 
   2  12   1        1.41       -0.48      4.46 o 
   3  12   1        4.97        6.20      5.65 o 
  -2 -11   2       61.38       71.79     10.78 o 
  -1 -11   2       17.39       21.74      6.99 o 
   0 -11   2        2.26        1.42      4.23 o 
   1 -11   2        1.07        2.02      4.48 o 
  -3 -10   2       20.36       21.14      6.37 o 
  -2 -10   2       73.16       61.45      9.31 o 
  -1 -10   2       87.17       76.09     10.59 o 
   0 -10   2       33.31       36.12      8.23 o 
   1 -10   2       40.91       40.33      8.89 o 
   2 -10   2        1.34        4.85      4.78 o 
  -6  -9   2       41.26       38.90      6.92 o 
  -2  -9   2      110.68       93.80     10.07 o 
  -1  -9   2        6.05        3.19      3.61 o 
   0  -9   2       20.18       16.48      6.07 o 
   1  -9   2       29.77       20.91      6.66 o 
   2  -9   2       15.76       16.04      6.41 o 
   3  -9   2        0.65       -5.17      4.46 o 
   4  -9   2        0.07        1.08      4.39 o 
  -6  -8   2       37.34       42.17      7.22 o 
  -5  -8   2       11.14        9.93      4.39 o 
  -4  -8   2       26.75       19.03      5.03 o 
  -3  -8   2        6.93        3.84      3.36 o 
  -2  -8   2        6.95        9.17      4.25 o 
  -1  -8   2        1.55        0.74      2.96 o 
   0  -8   2       49.15       39.92      7.54 o 
   1  -8   2       90.16       78.52      9.97 o 
   2  -8   2        0.60        0.51      3.47 o 
   3  -8   2       89.38       99.02     12.50 o 
   4  -8   2        3.51        3.79      4.80 o 
   5  -8   2       38.04       56.69     10.80 o 
  -7  -7   2        0.06       -3.06      3.15 o 
  -6  -7   2        9.02        6.85      4.09 o 
  -5  -7   2        3.86        1.29      2.90 o 
  -4  -7   2        3.96        8.85      3.81 o 
  -3  -7   2       28.14       28.89      6.48 o 
  -2  -7   2       18.40       15.49      4.50 o 
  -1  -7   2       70.02       58.41      7.74 o 
   0  -7   2      180.31      185.97     13.14 o 
   1  -7   2        8.21        5.58      4.04 o 
   2  -7   2        2.78        0.62      3.49 o 
   3  -7   2       72.73       73.90     10.09 o 
   4  -7   2        6.00       -0.71      4.44 o 
   5  -7   2       12.08       15.30      6.53 o 
  -7  -6   2        8.69       11.06      3.32 o 
  -6  -6   2       22.79       24.13      3.97 o 
  -5  -6   2        0.00       -0.20      1.80 o 
  -4  -6   2        3.46        0.11      2.53 o 
  -3  -6   2       10.57       12.08      2.50 o 
  -2  -6   2       33.95       26.47      4.30 o 
  -1  -6   2       45.08       53.86      6.76 o 
   0  -6   2        0.00       -1.24      2.41 o 
   1  -6   2       24.45       14.66      4.60 o 
   2  -6   2      162.48      166.92     12.50 o 
   3  -6   2        4.59        3.77      4.14 o 
   4  -6   2       25.49       18.02      5.84 o 
   5  -6   2       16.79       28.22      7.28 o 
   6  -6   2       36.50       47.75      9.65 o 
  -7  -5   2        0.01        1.42      3.13 o 
  -6  -5   2       27.00       26.31      3.96 o 
  -5  -5   2      157.88      164.10      7.84 o 
  -4  -5   2        6.03        7.11      2.13 o 
  -3  -5   2       79.74       78.11      3.55 o 
  -2  -5   2       22.05       19.75      1.81 o 
  -1  -5   2      185.40      200.63     11.39 o 
   0  -5   2        9.07        8.87      3.24 o 
   1  -5   2        2.57        5.33      2.99 o 
   2  -5   2       14.19       11.54      4.27 o 
   3  -5   2       84.59       74.20      8.85 o 
   4  -5   2        3.13       -2.00      3.15 o 
   5  -5   2        1.49        2.25      4.44 o 
   6  -5   2        0.38        0.09      4.25 o 
  -8  -4   2        4.83        3.47      3.70 o 
  -7  -4   2        9.36       12.18      5.24 o 
  -6  -4   2       68.72       78.55      5.73 o 
  -5  -4   2        0.02       -1.50      1.78 o 
  -4  -4   2      538.82      556.57     16.30 o 
  -3  -4   2      156.47      152.23      4.97 o 
  -2  -4   2     1196.18     1202.69     24.40 o 
  -1  -4   2      335.62      317.56      7.67 o 
   0  -4   2      768.64      837.73     21.18 o 
   1  -4   2      251.50      271.53      8.51 o 
   2  -4   2       50.59       64.06      3.76 o 
   3  -4   2       74.34       74.43      4.78 o 
   4  -4   2        0.89       -0.65      1.83 o 
   5  -4   2       11.22       15.42      3.43 o 
   6  -4   2        4.71        7.72      3.07 o 
   7  -4   2        9.52       17.90      6.20 o 
  -8  -3   2       27.13       30.84      7.93 o 
  -7  -3   2       15.74       18.59      6.04 o 
  -6  -3   2       16.53        9.48      8.43 o 
  -5  -3   2       22.10       24.98      3.40 o 
  -4  -3   2        6.95        4.58      1.78 o 
  -3  -3   2     2103.19     2290.67     53.64 o 
  -2  -3   2      321.58      304.25      8.02 o 
  -1  -3   2     1332.70     1386.83     27.16 o 
   0  -3   2     1641.12     1690.45     39.01 o 
   1  -3   2        3.72        5.47      1.02 o 
   2  -3   2       23.22       24.78      2.56 o 
   3  -3   2       83.92       92.40      5.04 o 
   4  -3   2       19.53       17.30      4.48 o 
   5  -3   2       81.17       79.47      6.62 o 
   6  -3   2       10.81        8.41      3.07 o 
   7  -3   2       33.28       33.73      7.49 o 
  -8  -2   2        1.07        5.06      4.41 o 
  -7  -2   2        0.00       -0.92      3.26 o 
  -6  -2   2        0.92       -1.03      2.71 o 
  -5  -2   2        0.14        0.67      2.67 o 
  -4  -2   2       14.27       16.98      4.07 o 
  -3  -2   2        1.66        3.42      1.88 o 
  -2  -2   2      596.88      697.60     18.57 o 
  -1  -2   2      393.54      379.96      8.41 o 
   0  -2   2     1524.38     1590.50     30.42 o 
   1  -2   2      803.39      811.92     21.38 o 
   2  -2   2      114.95      116.28      4.95 o 
   3  -2   2        0.10        1.00      0.65 o 
   4  -2   2        0.59       -0.14      1.24 o 
   5  -2   2       20.89       22.51      3.56 o 
   6  -2   2       15.83       14.29      3.48 o 
   7  -2   2        1.90        3.29      3.93 o 
   8  -2   2       48.40       49.64      9.40 o 
  -8  -1   2       21.00       21.55      7.03 o 
  -7  -1   2        5.75        0.97      3.91 o 
  -6  -1   2        0.09        0.23      3.17 o 
  -5  -1   2       13.66       13.58      4.83 o 
  -4  -1   2       58.17       61.93      6.53 o 
  -3  -1   2       79.03       72.71      6.34 o 
  -2  -1   2     1149.92     1268.79     47.57 o 
  -1  -1   2      940.22      909.71     23.14 o 
   0  -1   2      843.04      826.66     31.24 o 
   1  -1   2      445.90      435.68      9.06 o 
   3  -1   2      584.41      573.51     16.95 o 
   4  -1   2      123.15      117.96      8.39 o 
   5  -1   2       61.88       62.89      4.74 o 
   6  -1   2        5.07        4.68      2.43 o 
   7  -1   2        2.38        4.94      4.18 o 
   8  -1   2       15.24        7.40      4.83 o 
  -8   0   2       27.20       28.79      7.93 o 
  -7   0   2      107.66      102.99     12.27 o 
  -6   0   2       88.16       83.09     10.13 o 
  -5   0   2       10.52       11.01      4.32 o 
  -4   0   2      198.13      172.94     11.63 o 
  -3   0   2        7.90        7.10      1.13 o 
  -2   0   2       27.84       28.75      3.61 o 
  -1   0   2     1127.55     1073.58     39.59 o 
   1   0   2     1834.59     2053.52     50.86 o 
   2   0   2     1468.05     1512.82     38.58 o 
   3   0   2       60.84       58.64      3.58 o 
   4   0   2      537.77      547.91     16.83 o 
   5   0   2       24.63       29.07      4.87 o 
   6   0   2        1.83        2.71      2.11 o 
   7   0   2        2.55        0.23      3.08 o 
   8   0   2        5.72        7.19      4.87 o 
  -8   1   2       74.26       63.19     10.55 o 
  -7   1   2       18.65       17.83      6.60 o 
  -6   1   2      266.91      260.38     17.99 o 
  -5   1   2       35.25       28.03      6.07 o 
  -4   1   2      556.15      566.75     16.96 o 
  -3   1   2     2395.95     2573.02     64.66 o 
  -2   1   2        6.51        8.26      1.34 o 
  -1   1   2       86.66       83.45      3.47 o 
   0   1   2      117.17      110.65      6.24 o 
   1   1   2      844.22      870.88     18.41 o 
   2   1   2      297.48      304.60      9.40 o 
   3   1   2     1109.75     1118.84     21.93 o 
   4   1   2        0.00       -0.30      0.68 o 
   5   1   2        2.68        0.65      1.58 o 
   6   1   2       61.18       59.11      4.89 o 
   7   1   2      136.89      129.60     11.97 o 
   8   1   2        0.60        0.16      3.72 o 
  -7   2   2      193.21      179.29     15.63 o 
  -6   2   2      153.79      176.25     14.41 o 
  -5   2   2      720.73      716.66     33.64 o 
  -4   2   2       91.58       85.03      4.88 o 
  -3   2   2      598.66      618.02     18.06 o 
  -2   2   2      496.72      556.22     15.93 o 
  -1   2   2      618.61      568.63     15.66 o 
   1   2   2     1100.50     1057.51     27.36 o 
   2   2   2     2853.28     2813.42     48.66 o 
   3   2   2      755.36      772.79     12.58 o 
   4   2   2      989.16      998.74     24.11 o 
   5   2   2       37.10       34.04      1.89 o 
   6   2   2      407.37      413.96     10.28 o 
   7   2   2      185.72      184.07     14.43 o 
   8   2   2       42.16       39.41      8.20 o 
  -7   3   2       58.18       52.97      9.67 o 
  -6   3   2       42.93       43.91      8.23 o 
  -5   3   2        0.14        2.55      3.29 o 
  -4   3   2      112.95       95.93      5.70 o 
  -3   3   2        2.00        3.61      2.76 o 
  -2   3   2        6.35        8.61      1.82 o 
  -1   3   2       80.83       79.45      3.93 o 
   1   3   2      131.18      159.53      9.57 o 
   2   3   2     1211.46     1299.15     33.87 o 
   3   3   2      616.16      561.30     16.58 o 
   4   3   2      278.48      264.57      9.32 o 
   5   3   2      290.40      297.37      6.44 o 
   6   3   2      127.42      125.93      4.98 o 
   7   3   2       43.61       43.80      7.70 o 
   8   3   2      129.32      119.38     12.23 o 
  -7   4   2       63.68       64.83     10.39 o 
  -6   4   2       59.21       75.56     10.39 o 
  -5   4   2       30.47       29.64      6.37 o 
  -4   4   2       60.65       62.05      4.98 o 
  -3   4   2        4.50        4.49      1.99 o 
  -2   4   2       10.00       12.77      2.59 o 
  -1   4   2      613.16      620.34     17.96 o 
   0   4   2        1.28        1.26      0.88 o 
   1   4   2        0.35       -0.59      0.67 o 
   3   4   2      174.50      170.25      7.66 o 
   4   4   2        2.12        2.18      2.79 o 
   5   4   2       82.52       81.67      3.79 o 
   6   4   2      214.21      210.66      9.85 o 
   7   4   2       27.48       33.34      6.89 o 
   8   4   2      126.52      120.92     12.29 o 
  -6   5   2        0.00        1.59      3.72 o 
  -5   5   2       23.17       20.27      5.77 o 
  -4   5   2       15.62       16.62      3.29 o 
  -2   5   2      331.69      334.18     11.93 o 
  -1   5   2     1278.78     1236.72     34.52 o 
   0   5   2       62.45       59.95      6.56 o 
   1   5   2     1434.93     1336.60     48.76 o 
   3   5   2       60.04       54.77      7.46 o 
   5   5   2       65.91       69.15      5.01 o 
   6   5   2      287.51      272.58     16.66 o 
   7   5   2        0.56        1.82      3.01 o 
   8   5   2        0.90       -0.69      3.10 o 
  -6   6   2        2.61        5.68      4.46 o 
  -5   6   2       39.71       44.42      7.88 o 
  -4   6   2       24.32       21.23      5.77 o 
  -3   6   2       17.17       13.71      3.19 o 
  -2   6   2        0.10       -0.01      1.54 o 
  -1   6   2       39.38       40.41      3.61 o 
   0   6   2      192.77      162.09      6.83 o 
   1   6   2      232.22      207.51     10.31 o 
   2   6   2        0.00       -0.31      1.95 o 
   5   6   2        1.62        0.32      2.06 o 
   6   6   2       10.59       11.65      4.39 o 
   7   6   2       81.71       74.94      9.56 o 
   8   6   2        0.96        0.78      3.29 o 
  -4   7   2        1.15       -0.67      3.79 o 
  -3   7   2        0.80        1.59      3.79 o 
  -2   7   2        1.95        1.61      3.68 o 
  -1   7   2      106.55      114.25     10.18 o 
   0   7   2      198.19      219.40      8.70 o 
   1   7   2        0.31        0.71      1.04 o 
   2   7   2       17.44       14.12      2.22 o 
   3   7   2        9.48       10.03      2.63 o 
   4   7   2       45.17       51.20      5.88 o 
   6   7   2       53.63       60.28      7.84 o 
   7   7   2        1.63        1.72      3.01 o 
   8   7   2       75.52       66.99      9.74 o 
  -4   8   2       26.11       34.84      8.00 o 
  -3   8   2       28.12       21.32      6.43 o 
  -2   8   2       40.81       50.23      8.76 o 
  -1   8   2       72.81       70.16      9.54 o 
   0   8   2       17.20       21.03      6.07 o 
   1   8   2      105.02      117.93     10.92 o 
   2   8   2      304.77      307.28     18.48 o 
   3   8   2      169.00      145.87     12.20 o 
   6   8   2      125.43      152.31     11.95 o 
   7   8   2      196.36      210.12     15.47 o 
  -4   9   2       12.23       18.98      6.78 o 
  -3   9   2        0.00       -1.13      4.25 o 
  -2   9   2        0.86        5.91      4.99 o 
  -1   9   2       22.67       19.39      6.80 o 
   0   9   2      143.56      128.82     12.59 o 
   1   9   2       38.60       45.71      8.53 o 
   2   9   2      123.02      120.21     11.63 o 
   3   9   2       15.39       12.68      5.70 o 
   4   9   2      105.32      102.97     10.92 o 
   5   9   2       46.72       33.71      7.54 o 
  -3  10   2       17.00       16.59      6.64 o 
  -2  10   2       17.17       23.69      8.11 o 
  -1  10   2        9.88       17.00      6.92 o 
   0  10   2        1.78        6.14      5.08 o 
   1  10   2        4.60        4.27      4.62 o 
   2  10   2        0.51        3.03      4.32 o 
   3  10   2       10.04        6.53      5.47 o 
   4  10   2       45.94       54.94      9.38 o 
   5  10   2        7.52        6.50      5.97 o 
  -2  11   2        0.87        4.92      5.54 o 
  -1  11   2        0.74        7.86      5.97 o 
   0  11   2        7.90        2.21      4.94 o 
   1  11   2       48.67       59.42     10.48 o 
   2  11   2       23.47       23.03      7.63 o 
   3  11   2       38.59       30.45      8.13 o 
   4  11   2        1.28        1.26      4.80 o 
   5  11   2       26.66       36.01      8.62 o 
   0  12   2        5.93        6.80      5.65 o 
   1  12   2        0.17        0.39      4.16 o 
   2  12   2        1.82        1.38      4.55 o 
   3  12   2        3.53       -0.02      4.30 o 
   4  12   2        7.45       14.78      6.64 o 
  -2 -11   3       47.38       41.57      8.64 o 
  -1 -11   3        4.30       10.43      5.33 o 
  -2 -10   3       27.78       30.49      7.22 o 
  -1 -10   3        5.37        7.68      4.80 o 
   0 -10   3       14.65       17.28      6.20 o 
   1 -10   3       43.67       52.83      9.95 o 
   2 -10   3        0.05        4.78      4.25 o 
  -5  -9   3       18.55       24.73      5.81 o 
  -4  -9   3       61.94       64.27      8.46 o 
  -2  -9   3       58.00       60.37      8.73 o 
  -1  -9   3       47.79       36.79      7.28 o 
   0  -9   3       62.49       53.45      8.76 o 
   1  -9   3       12.23       11.47      5.61 o 
   2  -9   3       69.97       71.10     10.98 o 
   3  -9   3        8.95        6.71      5.68 o 
  -6  -8   3        7.86        6.89      3.91 o 
  -5  -8   3        2.32        4.04      3.86 o 
  -4  -8   3       26.62       43.04      6.99 o 
  -3  -8   3       29.37       21.16      5.10 o 
  -2  -8   3        1.85        1.08      3.29 o 
  -1  -8   3       83.40       71.51      8.89 o 
   0  -8   3       23.99       28.72      6.57 o 
   1  -8   3        1.70        1.08      4.00 o 
   2  -8   3        0.01        2.07      4.16 o 
   3  -8   3       32.36       30.86      8.00 o 
   4  -8   3        3.47        6.85      5.06 o 
  -6  -7   3       42.82       41.16      6.92 o 
  -5  -7   3       90.88       82.91      8.66 o 
  -4  -7   3       16.35       20.93      5.12 o 
  -3  -7   3        0.33        0.09      3.01 o 
  -2  -7   3        0.80        1.68      1.68 o 
  -1  -7   3       13.09       14.50      4.73 o 
   0  -7   3        0.39        0.32      3.31 o 
   1  -7   3        1.26       -1.36      3.06 o 
   2  -7   3        0.53        3.98      4.18 o 
   3  -7   3        0.74       -3.95      3.61 o 
   4  -7   3        4.98       12.94      6.00 o 
   5  -7   3       16.58       15.17      6.09 o 
  -7  -6   3        3.98        6.43      3.79 o 
  -6  -6   3       33.80       34.70      6.27 o 
  -5  -6   3        7.48       12.45      4.39 o 
  -4  -6   3       33.09       31.07      5.49 o 
  -3  -6   3       47.26       42.35      5.70 o 
  -2  -6   3      155.96      152.11      7.09 o 
  -1  -6   3      113.53      106.90      5.76 o 
   0  -6   3       10.65       11.44      4.11 o 
   1  -6   3      394.94      363.70     19.74 o 
   2  -6   3      123.69      130.85     11.24 o 
   3  -6   3       35.03       42.28      7.93 o 
   4  -6   3        0.00       -3.45      3.54 o 
   5  -6   3       27.38       25.05      7.26 o 
   6  -6   3        1.02        5.93      5.63 o 
  -7  -5   3        0.14        2.22      2.51 o 
  -6  -5   3       60.89       55.42      5.44 o 
  -5  -5   3        0.05        0.36      1.83 o 
  -4  -5   3        5.92        6.08      2.19 o 
  -3  -5   3        8.62        8.79      1.71 o 
  -2  -5   3        0.11        0.98      1.00 o 
  -1  -5   3       48.63       49.09      3.64 o 
   0  -5   3       40.39       47.09      3.73 o 
   1  -5   3       92.87       85.81      8.07 o 
   2  -5   3       37.61       42.01      6.66 o 
   3  -5   3       79.36       78.29      8.69 o 
   4  -5   3       23.98       13.47      5.65 o 
   5  -5   3       17.88       18.18      6.66 o 
   6  -5   3        5.53       14.04      6.60 o 
  -7  -4   3       50.60       50.14      5.41 o 
  -6  -4   3        0.40        0.29      2.06 o 
  -5  -4   3       56.80       52.08      4.69 o 
  -4  -4   3       67.34       64.93      4.66 o 
  -3  -4   3        8.62        9.84      1.56 o 
  -2  -4   3        4.73        2.73      1.07 o 
  -1  -4   3        3.92        5.30      1.76 o 
   0  -4   3      118.54      133.58      5.67 o 
   1  -4   3      416.58      440.49     12.87 o 
   2  -4   3      125.96      121.80      5.49 o 
   3  -4   3        0.66        0.26      1.41 o 
   4  -4   3        0.00       -0.41      3.39 o 
   5  -4   3       40.59       36.78      4.64 o 
   6  -4   3        0.59       -0.02      1.65 o 
   7  -4   3       21.12       27.62      7.93 o 
  -7  -3   3       29.29       39.32      8.25 o 
  -6  -3   3      116.69      110.92      6.90 o 
  -5  -3   3      203.77      198.26      8.90 o 
  -4  -3   3        2.23        0.71      1.58 o 
  -3  -3   3      300.88      273.21      7.22 o 
  -2  -3   3       41.46       39.12      2.25 o 
  -1  -3   3       18.24       20.41      1.61 o 
   1  -3   3     1220.24     1296.54     25.71 o 
   2  -3   3       36.99       38.74      3.00 o 
   3  -3   3      218.55      195.70      8.04 o 
   4  -3   3       10.59        7.87      3.24 o 
   5  -3   3        1.31        1.90      1.33 o 
   6  -3   3       46.07       46.85      5.43 o 
   7  -3   3       23.14       28.33      4.92 o 
  -8  -2   3        6.18        9.58      5.29 o 
  -7  -2   3       37.92       39.46      8.34 o 
  -6  -2   3      173.86      174.09     14.02 o 
  -5  -2   3      121.08      143.99     11.88 o 
  -4  -2   3       52.85       48.90      6.30 o 
  -3  -2   3        2.09        4.94      2.50 o 
  -2  -2   3       17.48       18.58      2.39 o 
  -1  -2   3       11.32       13.16      1.30 o 
   0  -2   3     2121.17     2160.54     41.21 o 
   1  -2   3        1.93        1.81      0.76 o 
   2  -2   3     1776.59     1745.70     44.93 o 
   3  -2   3      139.77      142.06      6.44 o 
   4  -2   3       40.51       36.48      3.73 o 
   5  -2   3       37.17       36.52      4.33 o 
   6  -2   3       34.74       31.56      5.50 o 
   7  -2   3        3.36        5.11      3.06 o 
   8  -2   3       41.67       32.63      7.86 o 
  -8  -1   3        4.20        8.02      4.89 o 
  -7  -1   3       20.01       24.93      7.24 o 
  -6  -1   3        2.99        4.41      4.21 o 
  -5  -1   3      133.46      142.04     11.65 o 
  -4  -1   3       16.17       22.98      4.73 o 
  -3  -1   3      166.43      177.65     10.96 o 
  -2  -1   3      372.51      344.30     15.90 o 
  -1  -1   3     1131.43     1185.10     30.07 o 
   1  -1   3      142.80      135.35      3.74 o 
   2  -1   3     1058.63     1125.21     42.17 o 
   3  -1   3      201.27      231.19      8.61 o 
   4  -1   3       68.63       65.28      4.48 o 
   5  -1   3       71.88       74.77      5.26 o 
   6  -1   3       20.01       20.33      3.78 o 
   7  -1   3        1.22       -0.33      2.34 o 
   8  -1   3       18.03       16.41      6.50 o 
  -7   0   3       75.35       78.59     11.05 o 
  -6   0   3        6.49        4.27      3.95 o 
  -5   0   3      183.14      176.90     13.26 o 
  -4   0   3       69.81       66.09      7.33 o 
  -3   0   3      175.18      188.75     11.47 o 
  -2   0   3      112.28      107.15      7.19 o 
  -1   0   3      917.67      866.87     15.32 o 
   0   0   3      524.65      420.60     33.30 o 
   1   0   3     1046.24     1158.79     42.79 o 
   2   0   3       22.37       25.70      2.98 o 
   3   0   3      242.08      239.50      8.68 o 
   4   0   3      133.94      130.91      6.34 o 
   5   0   3       54.90       54.45      4.65 o 
   6   0   3       25.95       28.01      4.38 o 
   7   0   3        1.25        7.05      4.27 o 
   8   0   3        0.06       -0.71      3.08 o 
  -7   1   3       17.44       21.00      6.71 o 
  -6   1   3      142.82      140.89     12.98 o 
  -5   1   3       51.64       39.02      6.89 o 
  -4   1   3        6.55       12.13      4.09 o 
  -3   1   3       68.07       56.48      3.03 o 
  -2   1   3        0.04        1.27      1.18 o 
  -1   1   3     1557.18     1361.70     77.81 o 
   0   1   3       52.06       45.58      1.77 o 
   1   1   3       36.50       38.24      3.56 o 
   2   1   3      747.79      859.39     23.15 o 
   3   1   3       88.96      100.85      4.91 o 
   4   1   3      872.94      945.64     31.55 o 
   5   1   3       11.29        9.84      2.43 o 
   6   1   3        0.04        0.68      1.85 o 
   7   1   3        2.81        2.25      3.24 o 
   8   1   3        0.93        1.03      3.75 o 
  -7   2   3      123.07      102.90     12.78 o 
  -6   2   3      128.25      118.37     11.74 o 
  -5   2   3      253.46      267.39     17.19 o 
  -4   2   3      482.56      435.28     22.36 o 
  -3   2   3       89.41       77.52      4.16 o 
  -2   2   3      698.12      674.68     18.87 o 
   0   2   3      849.07      774.69     65.08 o 
   1   2   3      646.68      660.86     18.13 o 
   2   2   3     1644.52     1651.77     29.48 o 
   3   2   3      976.47     1116.10     21.04 o 
   4   2   3       14.41       15.74      1.80 o 
   6   2   3       45.73       43.22      3.16 o 
   7   2   3        1.27        0.11      2.85 o 
   8   2   3       16.42       20.02      6.57 o 
  -7   3   3        1.36        6.11      4.80 o 
  -6   3   3        0.66        7.65      4.87 o 
  -5   3   3        2.73        1.45      3.31 o 
  -4   3   3        3.11        1.45      2.62 o 
  -3   3   3      293.33      294.06     10.50 o 
  -2   3   3     1301.50     1280.33     49.84 o 
  -1   3   3     1052.91     1089.85     43.25 o 
   1   3   3     1086.93     1053.96     27.88 o 
   2   3   3       29.23       24.19      3.91 o 
   3   3   3      248.80      267.95      9.55 o 
   4   3   3      414.33      420.16      9.71 o 
   5   3   3       41.51       30.47      5.08 o 
   6   3   3        1.73        3.82      1.69 o 
   7   3   3       45.67       39.43      7.45 o 
   8   3   3        1.76        1.17      3.75 o 
   9   3   3        2.07        4.57      4.27 o 
  -7   4   3       24.01       27.14      7.49 o 
  -6   4   3       27.73       19.53      6.62 o 
  -5   4   3        0.10        1.47      3.33 o 
  -4   4   3        2.87        3.07      2.15 o 
  -3   4   3       85.68       73.74      4.83 o 
  -2   4   3       78.22       81.40      4.73 o 
  -1   4   3        7.03        7.18      1.69 o 
   1   4   3      204.69      190.66     24.30 o 
   2   4   3      129.17      137.88      5.93 o 
   3   4   3      151.78      153.74      6.95 o 
   4   4   3        4.23        6.51      2.04 o 
   6   4   3      213.60      175.73      8.96 o 
   7   4   3      163.07      175.08     13.76 o 
   8   4   3       14.85       12.98      5.33 o 
   9   4   3        6.03        5.68      4.44 o 
  -6   5   3       40.96       47.91      9.17 o 
  -5   5   3       25.50       25.51      6.62 o 
  -4   5   3        0.44        2.86      2.03 o 
  -3   5   3        0.01       -1.08      1.51 o 
  -2   5   3       43.90       43.51      3.97 o 
  -1   5   3     1680.08     1717.65     64.11 o 
   0   5   3       31.92       28.86      5.24 o 
   2   5   3       14.59       21.06      2.61 o 
   3   5   3        0.17       -0.83      1.68 o 
   4   5   3       29.14       22.16      3.05 o 
   5   5   3        5.91        2.68      3.04 o 
   6   5   3        0.21       -1.93      1.73 o 
   7   5   3       18.42       15.95      5.65 o 
   8   5   3        1.62        0.97      4.04 o 
  -6   6   3       15.57       13.03      6.00 o 
  -5   6   3       58.95       56.55      8.82 o 
  -4   6   3        0.12        0.01      1.99 o 
  -2   6   3       38.61       37.08      4.03 o 
  -1   6   3      135.42      141.35      7.77 o 
   0   6   3      137.11      135.99      6.54 o 
   3   6   3       53.71       41.01     10.70 o 
   4   6   3      130.06      126.77      6.97 o 
   5   6   3      280.07      280.17     15.35 o 
   6   6   3       64.28       71.16      5.80 o 
   7   6   3      199.88      204.06     15.01 o 
   8   6   3       14.92       18.13      6.23 o 
  -4   7   3        7.08        5.32      2.50 o 
  -3   7   3        0.02       -3.26      2.60 o 
  -2   7   3        2.74        2.44      2.13 o 
  -1   7   3        2.88        1.35      1.79 o 
   0   7   3      164.05      151.55      7.19 o 
   1   7   3       71.81       72.37      4.59 o 
   2   7   3       20.99       20.02      7.19 o 
   5   7   3        7.75        9.58      2.86 o 
   6   7   3      151.99      160.48      9.12 o 
   7   7   3       42.03       40.74      7.26 o 
   8   7   3        4.92        7.45      4.44 o 
  -4   8   3        2.27       -1.70      3.81 o 
  -3   8   3       37.58       45.38      8.43 o 
  -2   8   3       61.88       61.68      9.33 o 
  -1   8   3        0.50        5.79      4.32 o 
   0   8   3       11.51       10.27      5.77 o 
   1   8   3      263.28      320.01     19.39 o 
   2   8   3      444.31      438.06     24.20 o 
   3   8   3      563.19      535.72     23.35 o 
   7   8   3      139.76      146.13     12.66 o 
   8   8   3        7.80        9.31      4.94 o 
  -4   9   3        2.24        5.17      5.31 o 
  -3   9   3       41.36       58.74     10.23 o 
  -2   9   3        0.21        4.83      5.24 o 
  -1   9   3       84.32       82.27     11.26 o 
   0   9   3        2.20        2.64      4.48 o 
   1   9   3      537.16      517.93     27.90 o 
   2   9   3        2.67        1.13      4.04 o 
   3   9   3      633.20      677.99     33.83 o 
  -3  10   3        1.79        1.40      4.89 o 
  -2  10   3       10.79        2.09      5.35 o 
  -1  10   3       58.54       55.47     10.55 o 
   0  10   3        6.74        2.27      4.46 o 
   1  10   3        5.18        3.33      5.24 o 
   2  10   3        9.41       10.13      5.79 o 
   3  10   3       12.79       13.86      6.34 o 
   4  10   3       46.53       50.26      9.49 o 
   5  10   3        1.04       -0.97      4.76 o 
  -2  11   3        7.82       11.70      6.32 o 
  -1  11   3       11.68       17.79      8.20 o 
   0  11   3       28.81       27.51      8.48 o 
   1  11   3       17.76       12.91      6.02 o 
   2  11   3       67.60       73.05     11.58 o 
   3  11   3       29.18       31.00      8.64 o 
   4  11   3        5.22       13.03      6.46 o 
   5  11   3       14.49       15.90      7.47 o 
   0  12   3        0.07        5.03      5.74 o 
   1  12   3        0.01        1.47      4.62 o 
   2  12   3       12.63       15.24      6.43 o 
   3  12   3        9.01       15.42      7.38 o 
   4  12   3        0.01       -6.24      4.16 o 
  -1 -10   4        7.99       11.54      5.24 o 
   0 -10   4       18.39       21.23      6.87 o 
   1 -10   4        3.85        1.82      4.39 o 
  -4  -9   4        0.02        0.05      3.29 o 
  -2  -9   4        6.86        6.78      4.46 o 
  -1  -9   4       78.42       74.80      9.95 o 
   0  -9   4       17.42       19.72      6.48 o 
   1  -9   4        1.94        4.32      4.64 o 
   2  -9   4       22.28       17.28      6.62 o 
   3  -9   4        3.65        3.33      3.91 o 
  -5  -8   4       36.32       45.66      7.58 o 
  -4  -8   4        2.42        4.71      3.70 o 
  -3  -8   4       81.84       93.94      9.40 o 
  -2  -8   4       49.42       66.80      8.00 o 
  -1  -8   4       17.00       16.80      5.56 o 
   0  -8   4       47.22       44.05      7.93 o 
   1  -8   4       41.82       52.62      9.03 o 
   2  -8   4        4.95        6.55      4.78 o 
   3  -8   4       10.93        7.47      5.06 o 
   4  -8   4       10.79       19.74      7.38 o 
  -6  -7   4        3.34        4.94      4.14 o 
  -5  -7   4       18.35       25.55      5.95 o 
  -4  -7   4        0.06        0.74      3.17 o 
  -3  -7   4       63.78       74.55      8.18 o 
  -2  -7   4        1.17        0.77      2.00 o 
  -1  -7   4      146.27      150.68      8.05 o 
   0  -7   4       24.26       17.07      5.54 o 
   1  -7   4       14.40        8.16      4.46 o 
   2  -7   4      107.74      104.14     11.03 o 
   3  -7   4      104.66       94.61     11.51 o 
   4  -7   4        7.60        9.54      5.84 o 
   5  -7   4      130.86      149.53     14.78 o 
  -6  -6   4        1.17        3.31      3.72 o 
  -5  -6   4       83.52       72.02      8.43 o 
  -4  -6   4       29.42       39.62      6.32 o 
  -3  -6   4       66.14       68.46      7.42 o 
  -2  -6   4        4.95        1.40      1.91 o 
  -1  -6   4        8.55        8.75      2.68 o 
   0  -6   4       20.37       17.01      3.17 o 
   1  -6   4      334.07      324.17     18.87 o 
   2  -6   4       70.54       66.80      9.10 o 
   3  -6   4       19.05       25.12      6.85 o 
   4  -6   4       15.48       17.56      5.93 o 
   5  -6   4        0.68        5.24      5.24 o 
   6  -6   4       26.72       34.91      9.35 o 
  -7  -5   4        2.87        4.38      2.75 o 
  -6  -5   4       43.17       37.87      4.91 o 
  -5  -5   4        5.42        6.65      2.60 o 
  -4  -5   4       29.19       28.00      3.66 o 
  -3  -5   4       54.62       59.29      6.71 o 
  -2  -5   4        0.29        0.33      1.65 o 
   0  -5   4       49.16       55.61      4.32 o 
   1  -5   4      994.59     1018.20     42.01 o 
   2  -5   4       32.74       34.93      6.43 o 
   3  -5   4       82.68       78.08      9.51 o 
   4  -5   4        8.52       10.59      5.38 o 
   5  -5   4       47.97       71.97     10.71 o 
   6  -5   4       17.73       21.69      7.65 o 
  -7  -4   4        3.59        4.31      2.76 o 
  -6  -4   4       29.37       24.33      4.13 o 
  -5  -4   4       18.51       15.71      3.30 o 
  -4  -4   4       59.40       62.42      4.87 o 
  -3  -4   4       99.34       98.70      5.34 o 
  -2  -4   4       18.54       17.01      1.85 o 
  -1  -4   4       21.71       24.36      1.94 o 
   0  -4   4      489.49      473.39     12.35 o 
   1  -4   4       21.75       24.56      1.72 o 
   2  -4   4        4.20        4.85      3.31 o 
   3  -4   4       30.92       28.36      5.97 o 
   4  -4   4        7.89       15.21      5.77 o 
   5  -4   4        2.37        3.38      4.44 o 
   6  -4   4        0.55        4.73      4.96 o 
   7  -4   4       15.73       13.21      6.18 o 
  -7  -3   4       61.76       63.17      6.14 o 
  -6  -3   4       28.13       30.35      4.48 o 
  -5  -3   4       75.38       67.88      8.92 o 
  -4  -3   4       47.97       45.77      4.32 o 
  -3  -3   4        3.31        5.34      1.77 o 
  -2  -3   4        1.32        1.40      0.88 o 
  -1  -3   4      155.02      151.79      4.74 o 
   0  -3   4      209.20      179.85      5.16 o 
   1  -3   4        0.15       -0.05      0.75 o 
   2  -3   4      212.87      205.83      7.84 o 
   3  -3   4       54.00       60.83      4.48 o 
   4  -3   4        9.91        9.64      3.18 o 
   5  -3   4       49.65       54.60      5.95 o 
   6  -3   4       13.60       18.45      4.03 o 
   7  -3   4        0.26        1.23      2.67 o 
  -7  -2   4       10.34       15.47      6.14 o 
  -6  -2   4        0.62        1.33      3.77 o 
  -5  -2   4       56.27       49.93      7.65 o 
  -4  -2   4       24.81       25.65      5.17 o 
  -3  -2   4       94.00       87.09      7.28 o 
  -2  -2   4     1021.75     1083.13     28.29 o 
  -1  -2   4        4.27        6.53      1.38 o 
   0  -2   4       14.58       14.35      1.63 o 
   1  -2   4      259.04      238.00      6.29 o 
   2  -2   4       78.52       91.83      3.30 o 
   3  -2   4       15.82       16.74      2.59 o 
   5  -2   4        2.10        1.00      1.88 o 
   6  -2   4      146.53      125.46      7.83 o 
   7  -2   4       44.26       37.41      5.32 o 
   8  -2   4       17.35       16.59      5.93 o 
  -7  -1   4        1.76        1.56      3.72 o 
  -6  -1   4        0.54        0.32      3.10 o 
  -5  -1   4      125.98      103.55     10.04 o 
  -4  -1   4       26.52       24.73      5.19 o 
  -3  -1   4        8.13        8.57      2.99 o 
  -2  -1   4       29.16       32.58      4.21 o 
  -1  -1   4       55.71       55.28      6.33 o 
   0  -1   4      284.66      277.13     35.02 o 
   1  -1   4      190.30      186.11      5.08 o 
   2  -1   4      976.64     1051.60     20.94 o 
   3  -1   4      120.48      125.58      9.03 o 
   4  -1   4        0.63        1.37      1.48 o 
   5  -1   4      335.95      310.30     12.15 o 
   6  -1   4       17.64       22.98      3.99 o 
   7  -1   4        7.76        6.12      2.87 o 
   8  -1   4        0.42       -0.21      3.33 o 
  -7   0   4        1.45        2.27      3.52 o 
  -6   0   4       26.28       29.90      7.19 o 
  -5   0   4       56.06       65.68      8.69 o 
  -4   0   4       88.18       91.46      8.92 o 
  -3   0   4       71.54       70.73      6.76 o 
  -2   0   4       56.42       47.27      4.89 o 
  -1   0   4       22.43       23.50      1.24 o 
   0   0   4      198.22      197.94      6.66 o 
   1   0   4       45.98       43.40      6.18 o 
   2   0   4      160.60      169.05      6.64 o 
   3   0   4       80.75       84.62      4.71 o 
   4   0   4      107.65      132.44      6.61 o 
   5   0   4      106.73       99.95      6.19 o 
   6   0   4       26.04       27.15      4.12 o 
   7   0   4       28.31       29.96      4.67 o 
   8   0   4        0.43       -2.23      2.78 o 
  -7   1   4        0.01        0.34      3.36 o 
  -6   1   4        0.77        0.99      3.42 o 
  -5   1   4       43.36       39.87      7.17 o 
  -4   1   4        3.85        4.07      3.29 o 
  -3   1   4       98.70      123.86      9.31 o 
  -2   1   4       74.18       76.57      4.38 o 
  -1   1   4      306.93      328.77     10.06 o 
   0   1   4      426.19      349.99      7.31 o 
   1   1   4      189.22      196.61      6.90 o 
   2   1   4      345.38      430.70     18.59 o 
   3   1   4       89.38       86.72      5.49 o 
   4   1   4       95.83       92.65      5.27 o 
   5   1   4        0.64       -0.51      1.44 o 
   6   1   4        1.97        3.76      2.48 o 
   7   1   4       24.48       23.95      4.20 o 
   8   1   4       23.19       19.37      6.30 o 
  -7   2   4       15.08       18.84      6.41 o 
  -6   2   4        3.68        4.44      4.18 o 
  -5   2   4        2.73        2.18      3.45 o 
  -4   2   4       38.08       45.22      6.76 o 
  -3   2   4       37.39       35.71      2.87 o 
  -2   2   4     1154.88     1156.65     30.74 o 
   0   2   4       74.78       71.59      3.67 o 
   1   2   4       26.80       28.35      1.75 o 
   2   2   4      107.58      132.12      4.07 o 
   3   2   4      352.32      375.85     11.24 o 
   4   2   4      186.76      172.09     10.75 o 
   5   2   4        4.16        4.78      2.90 o 
   6   2   4        4.17        3.87      2.43 o 
   7   2   4        1.45        0.98      1.06 o 
   8   2   4       20.72       21.74      6.55 o 
   9   2   4        0.00        4.73      3.77 o 
  -7   3   4        2.70        1.88      3.72 o 
  -6   3   4        0.32        2.96      3.95 o 
  -5   3   4        3.08       -1.01      3.24 o 
  -4   3   4      304.24      283.47     17.23 o 
  -3   3   4       15.98       12.33      2.32 o 
  -2   3   4      443.85      454.31     14.26 o 
  -1   3   4        2.15        0.30      0.97 o 
   0   3   4      513.86      564.96     16.56 o 
   1   3   4      811.94      791.14     21.91 o 
   2   3   4       11.43       13.27      2.19 o 
   3   3   4        0.31        0.73      0.90 o 
   4   3   4      164.47      157.64      5.51 o 
   5   3   4        4.75        6.26      1.62 o 
   6   3   4        1.39        1.95      1.53 o 
   7   3   4       39.12       39.38      3.47 o 
   8   3   4       37.38       42.37      8.50 o 
   9   3   4       51.03       50.12      9.54 o 
  -6   4   4        5.45        4.14      3.84 o 
  -5   4   4        3.41        7.68      4.25 o 
  -4   4   4       14.20       21.62      5.45 o 
  -3   4   4       59.01       59.10      4.61 o 
  -2   4   4       22.02       20.66      2.83 o 
  -1   4   4      134.52      129.09      6.17 o 
   0   4   4        1.83       -1.01      1.08 o 
   1   4   4      845.64      790.87     37.97 o 
   2   4   4     1861.83     1972.30     51.05 o 
   3   4   4      413.41      461.71     14.91 o 
   4   4   4      426.28      437.15     14.89 o 
   5   4   4     1135.04     1191.47     42.39 o 
   6   4   4       34.25       28.86      2.79 o 
   7   4   4       24.53       31.16      4.68 o 
   8   4   4        0.24       -1.42      2.87 o 
   9   4   4        6.90        5.12      4.96 o 
  -6   5   4        8.02       19.44      6.60 o 
  -5   5   4        4.93        2.55      4.07 o 
  -4   5   4       33.54       40.97      7.19 o 
  -3   5   4       53.65       50.89      4.80 o 
  -2   5   4       21.23       22.38      3.18 o 
  -1   5   4      367.36      331.20     11.76 o 
   2   5   4      944.62     1039.11     28.93 o 
   3   5   4      356.78      347.38     12.25 o 
   4   5   4      368.30      409.85     20.70 o 
   5   5   4        0.26       -0.74      1.44 o 
   6   5   4      116.74      107.14     31.46 o 
   7   5   4        8.01        9.31      3.32 o 
   8   5   4       14.18        8.96      4.89 o 
  -6   6   4        4.07        3.56      4.21 o 
  -5   6   4       18.38       16.27      5.79 o 
  -4   6   4       19.15       22.86      6.07 o 
  -3   6   4        2.48        2.70      2.13 o 
  -2   6   4      102.00       95.38     12.42 o 
  -1   6   4       19.59       15.37      4.48 o 
   0   6   4     1486.47     1400.26     86.33 o 
   1   6   4        0.72        0.42      1.10 o 
   3   6   4      247.41      265.12     10.59 o 
   4   6   4      152.39      138.25      7.18 o 
   5   6   4       98.06       91.88      6.81 o 
   6   6   4       96.50      106.89      7.08 o 
   7   6   4        2.94        0.23      3.22 o 
   8   6   4        1.85       -1.08      3.03 o 
  -5   7   4        5.90       10.16      4.92 o 
  -4   7   4       10.75       13.10      5.31 o 
  -3   7   4        3.54        1.54      1.71 o 
  -2   7   4      214.11      237.62     10.70 o 
  -1   7   4      152.95      153.35      7.97 o 
   0   7   4      168.37      179.23     10.32 o 
   1   7   4       16.02       11.43      2.28 o 
   2   7   4        0.11       -1.25      1.01 o 
   3   7   4       35.86       42.03      4.78 o 
   4   7   4        0.01       -1.03      1.49 o 
   5   7   4        2.75        2.10      2.35 o 
   6   7   4       19.35       23.31      4.22 o 
   7   7   4        5.88        6.39      4.21 o 
   8   7   4        6.08        4.73      4.14 o 
  -3   8   4       61.93       75.58     10.34 o 
  -2   8   4      226.02      262.33     17.86 o 
  -1   8   4      509.28      477.24     25.60 o 
   0   8   4      125.02      118.83      6.93 o 
   1   8   4      553.78      573.82     51.88 o 
   2   8   4      175.73      157.69      9.63 o 
   6   8   4      411.87      356.14     68.90 o 
   7   8   4        3.20        5.68      3.75 o 
   8   8   4        5.15        6.82      4.64 o 
  -3   9   4       88.51       92.26     12.11 o 
  -2   9   4      102.42      115.70     13.44 o 
  -1   9   4      411.99      454.83     26.01 o 
   0   9   4      170.26      169.36     14.89 o 
   1   9   4      326.08      315.14     20.34 o 
   2   9   4       87.74       93.55     11.60 o 
   7   9   4        4.51        1.72      3.29 o 
  -3  10   4        9.02        9.03      6.02 o 
  -2  10   4       30.12       42.70     10.13 o 
  -1  10   4        0.56       -2.87      4.87 o 
   0  10   4       93.13      115.01     13.51 o 
   1  10   4       21.32       16.06      7.10 o 
   2  10   4      366.32      395.50     24.27 o 
   3  10   4        5.24        4.94      5.45 o 
   4  10   4       91.46       69.60     11.31 o 
   6  10   4        0.62        1.31      3.29 o 
  -2  11   4        1.06        6.85      5.33 o 
  -1  11   4       36.81       35.73      9.88 o 
   0  11   4        2.36        7.08      6.04 o 
   1  11   4       11.79       15.19      6.78 o 
   2  11   4       56.51       49.68     10.18 o 
   3  11   4        0.02       -0.16      4.25 o 
   4  11   4        8.78        3.93      5.01 o 
   5  11   4        5.08        0.76      5.72 o 
   6  11   4        0.01       -5.89      3.93 o 
   0  12   4        0.01        0.09      4.99 o 
   1  12   4       15.10        9.93      5.95 o 
   2  12   4        0.95        2.76      5.15 o 
   3  12   4       11.10       19.03      7.49 o 
   4  12   4        8.91       15.35      7.38 o 
  -1 -10   5        5.15        9.10      5.52 o 
   0 -10   5        2.68       10.55      5.47 o 
  -3  -9   5       32.21       36.05      7.24 o 
  -1  -9   5      170.50      172.99     14.32 o 
   0  -9   5       14.59       19.76      6.73 o 
   1  -9   5       25.87       20.64      6.82 o 
   2  -9   5       12.55       15.81      6.32 o 
  -5  -8   5       46.67       52.55      8.36 o 
  -4  -8   5       48.08       42.33      7.49 o 
  -3  -8   5       48.06       60.90      8.66 o 
  -2  -8   5      172.64      172.78     12.29 o 
  -1  -8   5       61.43       56.25      8.41 o 
   0  -8   5       39.59       37.59      7.65 o 
   1  -8   5       43.35       30.08      7.56 o 
   2  -8   5        7.72        3.63      4.48 o 
   3  -8   5        1.15       -2.21      3.70 o 
   4  -8   5        0.01        4.02      5.15 o 
  -5  -7   5       11.19        8.80      4.04 o 
  -4  -7   5       17.72       14.50      5.06 o 
  -3  -7   5        0.26        4.87      3.88 o 
  -2  -7   5      468.28      455.38     21.26 o 
  -1  -7   5       10.68       15.22      3.36 o 
   0  -7   5      289.56      259.51     16.87 o 
   1  -7   5        3.59        2.67      3.91 o 
   2  -7   5      151.54      136.48     12.52 o 
   3  -7   5        0.00       -1.65      3.40 o 
   4  -7   5      216.74      207.07     17.19 o 
   5  -7   5       29.45       22.50      8.46 o 
  -6  -6   5       10.52       15.30      4.89 o 
  -5  -6   5        0.28        1.08      3.31 o 
  -4  -6   5        2.83       -1.77      2.99 o 
  -3  -6   5      191.68      191.33     12.16 o 
  -2  -6   5        2.28        3.06      3.58 o 
   0  -6   5        2.77        2.03      2.26 o 
   1  -6   5      139.32      124.94     11.08 o 
   2  -6   5       15.18       21.76      6.23 o 
   3  -6   5        1.01        2.46      4.07 o 
   4  -6   5      297.24      336.42     22.18 o 
   5  -6   5       82.47       77.05     12.04 o 
   6  -6   5       66.06       59.17     11.31 o 
  -6  -5   5       11.34       17.56      5.12 o 
  -5  -5   5        0.75        2.57      3.19 o 
  -4  -5   5        0.46        3.33      3.08 o 
  -3  -5   5       39.88       41.89      6.23 o 
  -2  -5   5       56.80       57.92      4.48 o 
  -1  -5   5      203.72      197.50      8.16 o 
   0  -5   5      184.92      175.93     10.26 o 
   1  -5   5      431.83      464.21     14.36 o 
   2  -5   5      120.20      118.25     10.52 o 
   3  -5   5      306.57      292.30     18.45 o 
   4  -5   5        2.47        3.68      4.41 o 
   5  -5   5      182.30      183.54     15.53 o 
   6  -5   5        1.01        5.01      5.49 o 
  -7  -4   5        4.40        3.08      2.50 o 
  -6  -4   5       23.73       21.52      4.02 o 
  -5  -4   5       25.22       24.47      4.05 o 
  -4  -4   5        2.59       -0.91      1.75 o 
  -3  -4   5        4.29        3.96      1.84 o 
  -2  -4   5       52.42       49.85      2.98 o 
  -1  -4   5      108.93      112.77      5.60 o 
   0  -4   5       74.45       85.89      4.85 o 
   1  -4   5      538.53      533.84     16.13 o 
   2  -4   5      127.91       95.30      8.85 o 
   3  -4   5       45.98       43.50      7.72 o 
   4  -4   5       82.14       95.48     11.17 o 
   5  -4   5       46.83       55.36      9.47 o 
   6  -4   5       14.00       19.60      6.89 o 
   7  -4   5        1.72        3.38      5.03 o 
  -7  -3   5        1.64        4.57      2.69 o 
  -6  -3   5        0.06        2.25      2.42 o 
  -5  -3   5        9.90       11.80      3.12 o 
  -4  -3   5      125.89      121.72      6.85 o 
  -3  -3   5        2.94        3.20      2.09 o 
  -2  -3   5       22.15       22.55      2.38 o 
  -1  -3   5        1.26        2.11      1.05 o 
   0  -3   5      538.73      542.50     21.55 o 
   1  -3   5      426.07      445.11     11.81 o 
   2  -3   5      890.53      928.88     19.61 o 
   3  -3   5       55.61       53.15      5.42 o 
   4  -3   5       87.79       86.45      5.90 o 
   5  -3   5       47.48       47.86      5.22 o 
   6  -3   5      172.30      165.50     14.06 o 
   7  -3   5        4.22        6.30      5.35 o 
  -7  -2   5        1.71        2.70      2.38 o 
  -6  -2   5       31.07       28.45      7.28 o 
  -5  -2   5       91.56       92.54      9.61 o 
  -4  -2   5       33.04       31.23      5.95 o 
  -3  -2   5       82.62       85.25      7.63 o 
  -2  -2   5       33.71       34.04      2.72 o 
  -1  -2   5      637.61      665.21     18.66 o 
   0  -2   5      686.93      750.67     19.33 o 
   1  -2   5       34.25       49.95      3.77 o 
   2  -2   5      766.39      791.91     16.88 o 
   3  -2   5        1.75        0.65      1.38 o 
   4  -2   5      122.92      116.28     10.85 o 
   5  -2   5        3.66        4.17      2.32 o 
   6  -2   5        7.68        9.66      3.10 o 
   7  -2   5        0.40        2.45      2.88 o 
   8  -2   5        8.10       13.18      4.07 o 
  -7  -1   5        0.27       -1.38      3.49 o 
  -6  -1   5        6.03        3.77      4.04 o 
  -5  -1   5        3.65        5.97      3.88 o 
  -4  -1   5       15.47       15.95      4.83 o 
  -3  -1   5        0.09       -0.69      1.61 o 
  -2  -1   5       41.97       50.60      2.82 o 
  -1  -1   5      127.23      104.22      4.59 o 
   0  -1   5     2167.32     2446.68     61.48 o 
   1  -1   5     3158.69     3688.89     91.62 o 
   2  -1   5      642.29      727.94     15.49 o 
   4  -1   5        4.77        7.47      2.71 o 
   5  -1   5      410.29      409.20     15.08 o 
   6  -1   5        0.63       -0.29      1.96 o 
   7  -1   5      113.45      111.58      7.98 o 
   8  -1   5        0.25        0.93      2.45 o 
  -7   0   5        4.11        6.04      5.01 o 
  -6   0   5       35.67       33.62      7.95 o 
  -5   0   5       25.86       21.46      5.95 o 
  -4   0   5      134.60      143.85     11.56 o 
  -3   0   5       31.46       30.84      5.38 o 
  -2   0   5      802.57      759.55     20.74 o 
  -1   0   5      216.55      208.10      4.91 o 
   0   0   5       47.13       48.91      3.05 o 
   1   0   5      132.87      128.16      5.52 o 
   2   0   5     2185.27     2650.35     67.15 o 
   3   0   5        0.08        2.37      1.79 o 
   4   0   5      485.33      477.13     15.94 o 
   5   0   5        0.28        0.22      1.80 o 
   6   0   5      115.89      110.43      7.33 o 
   7   0   5       16.07       13.32      3.61 o 
   8   0   5        8.50        7.40      4.83 o 
  -7   1   5        0.46       -3.54      3.06 o 
  -6   1   5       19.89       19.83      6.76 o 
  -5   1   5       62.87       67.51      9.26 o 
  -4   1   5        6.88        7.54      4.23 o 
  -3   1   5      191.75      170.09     11.70 o 
  -1   1   5       18.96       25.66      2.46 o 
   0   1   5      358.89      365.92      7.94 o 
   1   1   5       90.46      102.65      4.82 o 
   2   1   5       18.82       14.68      3.27 o 
   3   1   5      146.00      159.94      9.56 o 
   4   1   5       17.84       13.81      2.74 o 
   5   1   5        0.02        0.36      1.64 o 
   6   1   5       32.61       31.33      4.46 o 
   7   1   5        1.59        2.07      2.49 o 
   8   1   5        2.11        2.73      3.54 o 
  -7   2   5        2.52        5.52      4.32 o 
  -6   2   5       12.90       11.26      4.99 o 
  -5   2   5       76.26       55.77      8.71 o 
  -4   2   5        1.61        0.53      2.73 o 
  -3   2   5      129.99      130.02     10.25 o 
  -2   2   5      114.09      119.44      5.38 o 
  -1   2   5      331.91      329.40     12.09 o 
   0   2   5        2.08        1.88      1.22 o 
   1   2   5       71.27       73.24      2.94 o 
   2   2   5      452.14      446.57      9.96 o 
   3   2   5      173.98      157.10      5.12 o 
   4   2   5       18.59       19.37      2.93 o 
   5   2   5      106.34       82.20      5.50 o 
   6   2   5       76.68       76.31      8.43 o 
   7   2   5       10.82       10.39      2.43 o 
   8   2   5        1.43        0.25      3.19 o 
  -6   3   5        5.08        3.45      4.07 o 
  -5   3   5       27.76       33.02      7.22 o 
  -4   3   5       33.98       27.37      6.11 o 
  -3   3   5        9.73       13.05      4.44 o 
  -2   3   5      130.50      135.10      9.26 o 
  -1   3   5       17.21       16.96      3.56 o 
   0   3   5      410.34      385.83     12.37 o 
   1   3   5      868.09      877.80     24.49 o 
   2   3   5       25.20       21.95      1.94 o 
   3   3   5       48.41       48.47      2.85 o 
   4   3   5       46.14       54.24      4.06 o 
   5   3   5        5.19        5.19      1.62 o 
   6   3   5       85.41       84.29      4.54 o 
   7   3   5        0.64        1.81      1.72 o 
   8   3   5        1.02        5.29      4.41 o 
   9   3   5        0.06       -2.50      2.48 o 
  -6   4   5        0.32       -1.19      3.52 o 
  -5   4   5       13.92       14.16      5.52 o 
  -4   4   5        5.20        3.65      3.52 o 
  -3   4   5      170.28      167.06     12.25 o 
  -2   4   5       11.87       13.74      2.60 o 
  -1   4   5       33.88       22.50      7.45 o 
   0   4   5       24.42       21.04      7.51 o 
   1   4   5     1914.74     2045.01     52.90 o 
   2   4   5       22.63       15.45      2.51 o 
   3   4   5     1543.87     1746.17     46.50 o 
   4   4   5      186.10      198.47      8.90 o 
   5   4   5      271.15      273.02      8.05 o 
   6   4   5       25.28       27.50      2.97 o 
   7   4   5       55.52       51.34      3.98 o 
   8   4   5        2.40        6.11      4.11 o 
   9   4   5       12.71       17.63      6.82 o 
  -6   5   5        2.10        0.85      3.29 o 
  -5   5   5       36.69       31.71      7.77 o 
  -4   5   5       34.62       26.31      6.43 o 
  -3   5   5      206.64      214.96      9.75 o 
  -2   5   5       34.28       40.78      4.15 o 
  -1   5   5     1474.17     1620.87     59.82 o 
   0   5   5       22.56       29.21      4.27 o 
   1   5   5     1111.88     1087.06     30.59 o 
   2   5   5      387.28      437.35     14.43 o 
   3   5   5      959.31     1005.89     28.87 o 
   4   5   5       42.04       50.77      4.70 o 
   5   5   5       52.29       51.64      5.02 o 
   6   5   5        8.52       13.33      3.53 o 
   7   5   5      148.89      143.51      8.83 o 
   8   5   5        2.79        2.27      3.75 o 
  -5   6   5        0.92       -0.57      4.02 o 
  -4   6   5       11.91       12.23      4.96 o 
  -3   6   5       12.49       11.26      3.08 o 
  -2   6   5       43.69       45.22      8.71 o 
  -1   6   5       27.72       24.80      3.52 o 
   1   6   5        1.42        0.21      1.08 o 
   2   6   5      199.33      185.85      8.32 o 
   3   6   5       34.50       31.39      3.65 o 
   4   6   5       59.30       56.94      5.00 o 
   5   6   5        1.65        2.77      2.34 o 
   6   6   5      159.47      151.10      8.73 o 
   7   6   5       10.34       10.28      3.54 o 
   8   6   5        0.00        1.24      3.86 o 
  -5   7   5       17.98       14.78      5.81 o 
  -4   7   5        0.02        0.71      3.13 o 
  -3   7   5       75.35       77.65      9.51 o 
  -2   7   5       20.35       17.79      3.71 o 
  -1   7   5        6.21        1.54      2.15 o 
   0   7   5        0.20        9.49      5.24 o 
   1   7   5       38.35       28.04     16.84 o 
   2   7   5       30.72       32.42      4.44 o 
   3   7   5       51.06       50.43      4.72 o 
   4   7   5      105.13      111.91      7.04 o 
   5   7   5       27.50       30.69      4.24 o 
   6   7   5      153.62      153.90      8.85 o 
   7   7   5        3.25        4.20      3.08 o 
   8   7   5        6.17       -0.87      3.36 o 
  -3   8   5       11.04        3.18      5.33 o 
  -2   8   5       56.52       62.89      6.08 o 
  -1   8   5      538.35      576.43     20.03 o 
   0   8   5       53.24       54.15      5.19 o 
   1   8   5      103.88       90.53      6.20 o 
   2   8   5       55.80       54.58      5.54 o 
   3   8   5        0.98        2.15      1.79 o 
   4   8   5       16.37       14.89      7.09 o 
   5   8   5       56.42       61.01      7.80 o 
   6   8   5        0.40        1.23      3.19 o 
   7   8   5        2.68        3.51      2.67 o 
   8   8   5        0.59        2.69      3.36 o 
  -3   9   5       58.89       67.61     10.87 o 
  -2   9   5       14.85        5.10      5.45 o 
  -1   9   5      141.78      156.21     14.34 o 
   0   9   5      243.43      251.63     18.41 o 
   1   9   5       13.75       11.60      5.84 o 
   2   9   5      233.79      201.44     17.03 o 
   3   9   5        0.77        0.57      3.03 o 
   6   9   5        2.30        4.89      2.69 o 
   7   9   5       67.57       79.90     10.07 o 
  -3  10   5       40.28       66.11     11.49 o 
  -2  10   5      427.82      520.35     30.56 o 
  -1  10   5       17.05       15.37      6.92 o 
   0  10   5     1124.68     1351.15     59.40 o 
   1  10   5        0.21        1.54      4.80 o 
   2  10   5      298.92      329.36     22.15 o 
   3  10   5        3.85        1.61      4.64 o 
   5  10   5        4.76        0.62      3.38 o 
  -1  11   5       21.19       24.52      8.59 o 
   0  11   5       12.28       18.96      7.77 o 
   1  11   5        3.25       -0.28      5.95 o 
   2  11   5        4.63        4.64      5.42 o 
   3  11   5       53.32       54.02     10.64 o 
   4  11   5        3.95       -3.58      4.21 o 
   5  11   5       69.40       43.66      9.93 o 
   0  12   5        2.78        4.32      5.95 o 
   1  12   5        3.48        2.62      5.68 o 
   2  12   5        0.14       -4.27      3.68 o 
   3  12   5        1.74        4.73      5.68 o 
   4  12   5        2.97       -1.31      5.08 o 
   5  12   5       39.13       53.61     11.49 o 
  -2  -9   6        3.27        4.02      3.84 o 
   0  -9   6        3.70        6.32      4.78 o 
   1  -9   6        6.71        6.43      5.01 o 
  -4  -8   6        5.83       10.80      4.46 o 
  -3  -8   6        0.02        2.76      3.58 o 
  -2  -8   6       33.18       46.67      7.58 o 
  -1  -8   6        9.40       16.07      3.78 o 
   0  -8   6        5.64        5.81      4.41 o 
   1  -8   6        2.69        0.46      4.00 o 
   2  -8   6        5.86       11.97      6.25 o 
   3  -8   6        3.64        2.92      4.16 o 
  -5  -7   6       14.62       19.76      5.72 o 
  -4  -7   6        0.59        0.64      3.47 o 
  -3  -7   6        3.53        5.24      3.75 o 
  -2  -7   6       35.78       44.58      7.15 o 
  -1  -7   6       14.75        7.24      9.16 o 
   0  -7   6        1.17       -0.16      2.30 o 
   1  -7   6        4.26        4.30      4.32 o 
   2  -7   6        7.40        8.50      4.80 o 
   3  -7   6        6.48        6.18      4.71 o 
   4  -7   6       16.56       12.62      6.23 o 
  -5  -6   6        1.69        3.22      3.77 o 
  -4  -6   6        9.18        1.77      3.70 o 
  -3  -6   6       85.91       87.16      9.19 o 
  -2  -6   6        6.64        6.71      3.65 o 
  -1  -6   6      303.44      298.26     11.50 o 
   0  -6   6      122.03      125.79      7.04 o 
   1  -6   6      162.39      160.21     12.91 o 
   2  -6   6       84.60       72.64      9.74 o 
   3  -6   6      206.22      199.55     16.09 o 
   4  -6   6        0.58        1.95      5.03 o 
   5  -6   6       73.74       84.52     12.64 o 
  -6  -5   6        1.25        6.62      4.11 o 
  -5  -5   6        1.11        0.97      3.36 o 
  -4  -5   6        9.68        4.96      3.65 o 
  -3  -5   6      136.89      133.69     10.27 o 
  -2  -5   6      418.53      431.74     19.76 o 
  -1  -5   6     1038.43      989.11     26.52 o 
   0  -5   6        7.82        6.17      2.50 o 
   1  -5   6     1305.76     1138.00     89.94 o 
   2  -5   6       32.30       32.24      7.19 o 
   3  -5   6     1444.42     1495.25     61.36 o 
   4  -5   6       22.45       19.49      6.85 o 
   5  -5   6      413.13      412.92     25.62 o 
   6  -5   6       11.03       18.91      7.81 o 
  -6  -4   6        9.82       12.16      3.56 o 
  -5  -4   6        0.30       -0.20      2.28 o 
  -4  -4   6      152.76      153.45      8.08 o 
  -3  -4   6        0.13        0.53      2.75 o 
  -2  -4   6      373.53      324.61     15.79 o 
  -1  -4   6       83.99       79.67      5.03 o 
   0  -4   6       50.70       45.30      4.02 o 
   1  -4   6       39.36       35.32      3.60 o 
   2  -4   6       93.26       95.82      5.36 o 
   3  -4   6       16.96       22.06      6.37 o 
   4  -4   6       17.75       23.32      6.78 o 
   5  -4   6        3.44        6.89      5.35 o 
   6  -4   6        0.08        1.15      5.24 o 
  -6  -3   6       22.11       18.51      5.18 o 
  -5  -3   6       59.07       57.31      5.64 o 
  -4  -3   6        2.41        0.48      3.34 o 
  -3  -3   6       58.22       60.25      4.79 o 
  -2  -3   6       21.82       27.29      3.28 o 
  -1  -3   6        0.96        1.38      1.03 o 
   0  -3   6       92.09       87.12      6.50 o 
   1  -3   6       18.55       15.03      1.88 o 
   2  -3   6       79.45       72.46      3.42 o 
   3  -3   6      445.26      443.00     15.21 o 
   4  -3   6      300.83      282.92     18.15 o 
   5  -3   6       30.76       29.87      7.61 o 
   6  -3   6        4.23        2.80      4.66 o 
   7  -3   6       42.96       34.08      8.41 o 
  -6  -2   6       10.67        7.12      4.44 o 
  -5  -2   6       47.25       45.55      7.65 o 
  -4  -2   6       28.18       24.68      5.68 o 
  -3  -2   6       11.94       12.39      3.77 o 
  -2  -2   6      204.72      191.79     11.60 o 
  -1  -2   6       30.20       29.37      3.96 o 
   0  -2   6       29.91       33.86      2.49 o 
   1  -2   6       86.46       91.42      3.74 o 
   2  -2   6        2.64        3.65      1.22 o 
   3  -2   6       15.00       14.31      2.67 o 
   4  -2   6       83.84       89.53      6.64 o 
   5  -2   6       10.64        3.78      5.10 o 
   6  -2   6        0.45        1.15      2.37 o 
   7  -2   6       19.40       21.64      4.56 o 
  -6  -1   6        5.86       11.28      5.45 o 
  -5  -1   6        0.72        5.06      3.81 o 
  -4  -1   6        0.10       -0.76      2.62 o 
  -3  -1   6        2.26        0.92      2.23 o 
  -2  -1   6      248.96      221.98     13.14 o 
  -1  -1   6        2.31        2.97      1.80 o 
   0  -1   6      342.57      362.64     16.45 o 
   1  -1   6      179.16      172.37      7.04 o 
   2  -1   6       24.24       23.44      1.99 o 
   3  -1   6       89.42      101.08      4.18 o 
   4  -1   6        0.07       -1.95      1.44 o 
   5  -1   6       23.01       21.57      3.84 o 
   6  -1   6        3.80        5.54      2.84 o 
   7  -1   6       15.00       15.21      3.99 o 
   8  -1   6       16.66       17.15      4.40 o 
  -6   0   6       30.12       30.29      7.68 o 
  -5   0   6       38.20       30.91      7.22 o 
  -4   0   6      101.89       97.78      9.67 o 
  -3   0   6       81.88       86.86      8.36 o 
  -2   0   6      174.96      168.28     11.15 o 
  -1   0   6     1003.23     1097.42     20.34 o 
   0   0   6     1616.44     1884.03     48.45 o 
   1   0   6     1708.35     2127.73     54.68 o 
   2   0   6     2948.60     3429.12     86.36 o 
   3   0   6      482.14      557.40     12.75 o 
   4   0   6      159.91      158.31      9.25 o 
   5   0   6      257.76      222.68     10.38 o 
   6   0   6       31.48       30.62      4.66 o 
   7   0   6        0.06        2.39      2.56 o 
   8   0   6       23.41       20.22      4.73 o 
  -6   1   6       11.11        7.74      4.44 o 
  -5   1   6       26.75       32.29      7.22 o 
  -4   1   6       31.57       30.06      6.55 o 
  -3   1   6        0.11        0.07      2.37 o 
  -2   1   6      111.08      117.36      9.17 o 
  -1   1   6        1.97        2.49      1.38 o 
   0   1   6     1964.82     2083.31     37.12 o 
   1   1   6      135.86      143.58      9.01 o 
   2   1   6       44.29       58.91      4.12 o 
   3   1   6       62.28       59.37      4.41 o 
   4   1   6       23.19       29.32      3.65 o 
   5   1   6      150.93      133.38      7.52 o 
   6   1   6       50.23       40.47      5.55 o 
   7   1   6        5.70        1.95      2.68 o 
   8   1   6        0.69        1.27      2.63 o 
  -6   2   6        2.73        1.36      3.40 o 
  -5   2   6        7.93        8.82      4.69 o 
  -4   2   6        0.06        2.69      3.29 o 
  -3   2   6        0.55       -1.91      2.09 o 
  -2   2   6       57.85       62.99      6.89 o 
  -1   2   6        0.01        2.35      1.32 o 
   0   2   6      532.31      540.49     16.43 o 
   1   2   6      170.50      164.49      4.97 o 
   2   2   6       26.45       33.96      2.44 o 
   3   2   6      355.24      381.65      9.48 o 
   4   2   6       22.37       14.43      2.81 o 
   5   2   6       16.34       19.74      3.50 o 
   6   2   6        0.94        1.83      2.35 o 
   7   2   6        0.00        1.24      2.87 o 
   8   2   6        4.46        4.04      2.08 o 
  -6   3   6        0.09       -0.67      3.33 o 
  -5   3   6        0.00       -1.19      3.08 o 
  -4   3   6        8.08       11.21      4.60 o 
  -3   3   6       38.95       34.10      6.20 o 
  -2   3   6      116.40      117.31      6.04 o 
  -1   3   6       13.43        8.04      2.05 o 
   0   3   6       74.94       72.30      4.44 o 
   1   3   6      389.80      369.36     12.50 o 
   2   3   6        2.49        2.93      1.10 o 
   3   3   6        4.91        3.31      1.32 o 
   4   3   6       82.48       86.89      4.14 o 
   5   3   6       41.01       37.06      3.23 o 
   6   3   6       36.83       33.61      3.38 o 
   7   3   6       14.75       18.16      2.91 o 
   8   3   6        2.47        4.98      2.20 o 
  -6   4   6       12.91       18.11      6.55 o 
  -5   4   6        0.09       -1.01      2.67 o 
  -4   4   6        1.02        2.48      3.26 o 
  -3   4   6       15.03       24.86      5.81 o 
  -2   4   6       65.20       57.74      6.70 o 
   0   4   6        0.08       -0.97      1.22 o 
   1   4   6      276.08      285.03     10.50 o 
   2   4   6        0.09        3.51      1.65 o 
   3   4   6      448.16      450.17     15.38 o 
   4   4   6       12.62       12.23      2.45 o 
   5   4   6       37.17       35.05      3.12 o 
   6   4   6       28.54       26.41      3.08 o 
   7   4   6        2.85        3.26      2.80 o 
   8   4   6        2.55        1.67      1.89 o 
  -5   5   6       28.75       33.27      7.88 o 
  -4   5   6       16.42       11.60      5.33 o 
  -3   5   6       33.84       38.33      6.92 o 
  -2   5   6       84.41       82.50     13.18 o 
  -1   5   6      271.90      236.17     36.17 o 
   1   5   6       50.88       54.82      4.32 o 
   2   5   6        0.12        0.71      1.43 o 
   3   5   6      673.11      684.26     21.27 o 
   4   5   6      141.40      142.21      8.51 o 
   5   5   6       64.99       75.05      6.13 o 
   6   5   6       57.31       55.39      6.54 o 
   7   5   6       12.21       15.25      3.97 o 
   8   5   6        2.32        0.48      2.72 o 
  -5   6   6        0.47        1.01      3.79 o 
  -4   6   6      124.09      132.50     12.52 o 
  -3   6   6       15.07       24.01      6.07 o 
  -2   6   6      161.57      162.69      8.50 o 
  -1   6   6        0.14        0.34      1.72 o 
   1   6   6       31.12       27.52     14.17 o 
   2   6   6        0.95        2.49      1.67 o 
   3   6   6      153.32      158.72      9.24 o 
   4   6   6        6.05        2.92      1.98 o 
   5   6   6        0.10        1.04      2.17 o 
   6   6   6       19.81       23.53      4.23 o 
   7   6   6        6.29        6.01      3.17 o 
   8   6   6        3.99       10.96      5.17 o 
  -5   7   6        0.47       -2.69      3.17 o 
  -4   7   6        8.09        3.33      3.98 o 
  -3   7   6        6.33        1.08      3.03 o 
  -2   7   6       44.82       50.12      5.45 o 
  -1   7   6        7.07        5.36      2.72 o 
   0   7   6       50.64       46.13      7.01 o 
   1   7   6       11.22        8.09      5.95 o 
   2   7   6       72.51       63.28     22.93 o 
   3   7   6       61.17       58.67      5.16 o 
   4   7   6       81.13       75.92      5.92 o 
   5   7   6        1.91        6.89      3.00 o 
   6   7   6        0.67        0.97      2.28 o 
   7   7   6        4.28        2.53      3.00 o 
   8   7   6       10.20        8.30      4.46 o 
  -4   8   6        4.31        4.04      4.50 o 
  -3   8   6       62.97       72.84      9.81 o 
  -2   8   6       12.17       13.57      3.76 o 
  -1   8   6       44.99       34.97      9.41 o 
   0   8   6       35.81       37.13      7.86 o 
   1   8   6      216.45      175.22     42.43 o 
   2   8   6       49.50       42.58      5.35 o 
   4   8   6        3.37        1.92      2.71 o 
   5   8   6       70.10       73.83      6.66 o 
   6   8   6        3.07        5.78      3.04 o 
   7   8   6        1.90        0.93      2.55 o 
   8   8   6        0.20        1.75      3.58 o 
  -2   9   6       19.56       37.48      8.71 o 
  -1   9   6       13.07       13.05      6.73 o 
   0   9   6       50.19       67.41      8.81 o 
   1   9   6       14.22       16.43      7.10 o 
   4   9   6       13.30        7.47      5.11 o 
   5   9   6       62.21       67.63     28.12 o 
   6   9   6        0.51        2.13      3.73 o 
   7   9   6        9.09       12.70      4.08 o 
  -2  10   6       62.42       75.28     11.97 o 
  -1  10   6       21.89       34.35      8.85 o 
   0  10   6       13.74       13.10      6.60 o 
   1  10   6        4.05        2.07      5.19 o 
   2  10   6        0.41       -0.44      3.95 o 
   6  10   6        8.03        8.55      4.48 o 
  -1  11   6       60.54       51.29     11.12 o 
   0  11   6        2.13        5.86      5.93 o 
   1  11   6        0.00        0.69      5.22 o 
   2  11   6        2.32        5.93      6.00 o 
   3  11   6       14.35       10.96      6.71 o 
   4  11   6       16.40        8.04      5.29 o 
   5  11   6        0.00        2.53      4.11 o 
   0  12   6       27.64       41.25     10.85 o 
   1  12   6        1.06       -2.16      5.40 o 
   2  12   6        4.17       12.09      6.43 o 
   3  12   6        0.40       -0.11      5.08 o 
   4  12   6       12.18       13.99      6.85 o 
   5  12   6       13.82       11.15      6.96 o 
  -3  -8   7        2.24        5.65      4.46 o 
  -2  -8   7        0.02        1.56      3.98 o 
  -1  -8   7        4.40       11.03      4.69 o 
   0  -8   7        6.50       12.36      5.49 o 
   1  -8   7        2.68        6.09      4.99 o 
   2  -8   7       14.20       13.31      6.09 o 
  -4  -7   7       11.43       15.53      5.03 o 
  -3  -7   7        1.28        2.30      3.65 o 
  -2  -7   7        0.11        2.83      3.42 o 
  -1  -7   7       35.16       44.07      7.19 o 
   0  -7   7      100.98       93.58      6.78 o 
   1  -7   7       48.82       45.87      8.59 o 
   2  -7   7      227.83      244.34     18.22 o 
   3  -7   7       19.03       30.42      8.43 o 
   4  -7   7       25.20       35.69      8.78 o 
  -5  -6   7       16.57       25.78      6.27 o 
  -4  -6   7       33.56       33.25      6.99 o 
  -3  -6   7        1.32        4.11      4.09 o 
  -2  -6   7       25.08       36.03      6.57 o 
  -1  -6   7        0.00       -1.68      2.60 o 
   0  -6   7       88.61       96.61      6.60 o 
   1  -6   7       78.79       76.03      6.76 o 
   2  -6   7       52.32       61.19      9.86 o 
   3  -6   7        0.06        1.01      4.50 o 
   4  -6   7       67.55       66.66     11.26 o 
   5  -6   7        0.00        4.50      5.70 o 
  -5  -5   7       31.95       26.17      6.20 o 
  -4  -5   7        0.28        1.86      3.70 o 
  -3  -5   7      198.45      227.47     14.22 o 
  -2  -5   7        0.36       -1.47      3.29 o 
  -1  -5   7      526.96      549.72     23.53 o 
   0  -5   7       27.43       29.79      4.05 o 
   1  -5   7     1126.99     1107.22     38.00 o 
   2  -5   7        4.09        6.34      4.83 o 
   3  -5   7      148.44      132.04     12.89 o 
   4  -5   7       41.54       45.43      9.63 o 
   5  -5   7        0.38        4.62      5.24 o 
   6  -5   7        2.99        7.01      5.33 o 
  -5  -4   7       44.00       43.71      7.47 o 
  -4  -4   7        0.12       -0.51      3.38 o 
  -3  -4   7      317.93      304.91     16.36 o 
  -2  -4   7      621.52      663.65     26.84 o 
  -1  -4   7      351.26      355.64     12.31 o 
   1  -4   7        9.39        8.20      2.52 o 
   2  -4   7      167.04      166.08      8.05 o 
   3  -4   7      127.88      120.09     11.56 o 
   4  -4   7      194.10      189.53     15.44 o 
   5  -4   7      148.72      156.83     14.80 o 
   6  -4   7        5.61        3.38      5.49 o 
  -6  -3   7        2.65        8.31      3.15 o 
  -5  -3   7        7.28       13.98      3.53 o 
  -4  -3   7       40.64       44.24      4.96 o 
  -3  -3   7      287.25      282.22     11.24 o 
  -2  -3   7      193.49      200.59      8.62 o 
  -1  -3   7        7.65        7.79      1.86 o 
   0  -3   7        0.42        1.60      1.85 o 
   1  -3   7       31.82       23.21      3.10 o 
   2  -3   7        8.51       11.23      2.32 o 
   3  -3   7        9.66        8.07      4.62 o 
   4  -3   7      194.11      201.23     15.44 o 
   5  -3   7        0.07       -3.26      3.17 o 
   6  -3   7       57.06       71.99     11.03 o 
   7  -3   7        8.78       13.44      6.23 o 
  -6  -2   7        1.86       -2.16      3.03 o 
  -5  -2   7        6.96       10.80      4.92 o 
  -4  -2   7        4.59        6.96      3.93 o 
  -3  -2   7       10.84        9.44      4.07 o 
  -2  -2   7      411.95      378.61     19.26 o 
  -1  -2   7      361.72      360.53     12.12 o 
   0  -2   7      252.20      252.23      8.17 o 
   1  -2   7        1.70        0.71      1.10 o 
   2  -2   7       39.57       39.02      3.63 o 
   3  -2   7      451.65      433.82     15.08 o 
   4  -2   7       69.07       62.66      5.28 o 
   5  -2   7      112.30      105.88      7.13 o 
   6  -2   7       25.42       23.00      7.03 o 
   7  -2   7        4.92        7.74      5.84 o 
  -6  -1   7       40.70       36.81      8.30 o 
  -5  -1   7       40.10       44.17      8.18 o 
  -4  -1   7        2.08        4.18      3.72 o 
  -3  -1   7       32.88       39.43      6.50 o 
  -2  -1   7       46.69       38.38      5.63 o 
  -1  -1   7        1.07        1.24      1.27 o 
   0  -1   7       11.82       12.13      3.25 o 
   1  -1   7        8.43        8.33      2.06 o 
   2  -1   7      314.98      318.03      8.59 o 
   3  -1   7       16.21       16.15      2.82 o 
   4  -1   7       85.55       77.62      9.33 o 
   5  -1   7       28.83       30.74      4.44 o 
   6  -1   7       96.68      107.97     14.24 o 
   7  -1   7        5.82       10.73      3.69 o 
   8  -1   7       14.45       17.80      4.37 o 
  -6   0   7        3.43        2.37      4.09 o 
  -5   0   7       20.55       18.48      6.34 o 
  -4   0   7        0.51        2.48      4.02 o 
  -3   0   7      474.55      484.20     24.77 o 
  -2   0   7      599.50      648.60     29.67 o 
  -1   0   7      536.99      553.17     11.59 o 
   0   0   7      126.47      140.57      8.73 o 
   1   0   7      139.06      142.52      6.57 o 
   2   0   7       96.92       95.24      5.57 o 
   3   0   7       71.14       73.18      3.34 o 
   4   0   7       44.12       42.55      4.55 o 
   5   0   7        0.41        0.63      2.04 o 
   6   0   7       80.52       71.90      6.63 o 
   7   0   7        9.12        3.81      3.01 o 
   8   0   7        2.44       -0.66      3.18 o 
  -6   1   7       59.11       56.58     10.04 o 
  -5   1   7        0.61       -0.55      3.10 o 
  -4   1   7      388.06      406.78     23.42 o 
  -3   1   7        8.33       11.35      4.62 o 
  -2   1   7      478.82      403.34     21.16 o 
  -1   1   7      129.67      134.63      6.35 o 
   0   1   7      110.68      134.54      4.45 o 
   1   1   7      118.73      107.27      7.90 o 
   2   1   7        4.99        6.03      1.94 o 
   3   1   7      710.43      775.88     23.41 o 
   4   1   7       28.93       30.46      3.96 o 
   5   1   7      178.50      171.50      8.97 o 
   6   1   7       12.92       14.38      3.74 o 
   7   1   7       43.79       41.61      5.68 o 
   8   1   7       87.26       84.78      7.79 o 
  -6   2   7       19.69       24.36      7.38 o 
  -5   2   7       12.19       17.74      6.07 o 
  -4   2   7        0.60        1.79      3.01 o 
  -3   2   7        1.20        0.32      2.76 o 
  -2   2   7        0.54        0.07      2.41 o 
  -1   2   7      180.07      157.87      7.07 o 
   0   2   7      172.35      169.01     10.70 o 
   1   2   7      452.22      466.44     11.10 o 
   2   2   7      127.46      139.44      5.57 o 
   3   2   7      112.34      127.83      4.91 o 
   4   2   7      248.11      231.64     10.04 o 
   5   2   7      281.95      273.19     11.79 o 
   6   2   7        0.97        2.37      2.29 o 
   7   2   7       87.09       89.09     10.78 o 
   8   2   7        7.12        7.04      2.53 o 
  -6   3   7        4.09        8.92      5.06 o 
  -5   3   7        1.79        0.44      3.56 o 
  -4   3   7       10.75       10.11      4.44 o 
  -3   3   7       60.20       53.17      7.93 o 
  -2   3   7       19.01       16.68      4.69 o 
  -1   3   7       19.11       19.11      3.08 o 
   0   3   7       83.77       79.96      5.05 o 
   1   3   7      307.30      272.65     10.40 o 
   2   3   7      133.99      145.62      5.07 o 
   3   3   7        7.99        7.45      1.63 o 
   4   3   7       82.88       76.57      4.11 o 
   5   3   7        0.09        0.77      1.48 o 
   6   3   7        1.68        0.98      1.78 o 
   7   3   7       23.14       32.50      3.69 o 
   8   3   7       24.67       29.72      3.84 o 
  -5   4   7        0.97        3.17      3.68 o 
  -4   4   7        0.13       -0.28      2.94 o 
  -3   4   7        9.45        7.45      4.11 o 
  -2   4   7       35.72       33.09      6.37 o 
   0   4   7       13.42       15.62      2.84 o 
   1   4   7        1.73        0.51      1.43 o 
   2   4   7       84.53       79.55      5.28 o 
   3   4   7        0.21       -1.40      1.69 o 
   4   4   7        3.27        4.38      1.69 o 
   5   4   7        0.00        0.63      1.52 o 
   6   4   7      119.73      106.49      6.22 o 
   7   4   7       25.82       28.76      3.49 o 
   8   4   7       16.94       18.85      3.20 o 
  -5   5   7       22.63       13.83      5.79 o 
  -4   5   7        5.53        0.90      3.22 o 
  -3   5   7       70.69       62.67      8.73 o 
  -2   5   7        3.96        5.03      2.42 o 
  -1   5   7       30.75       12.84     10.21 o 
   0   5   7        3.18        1.56      2.34 o 
   1   5   7       43.99       38.38      3.98 o 
   2   5   7      139.17      114.10      8.23 o 
   3   5   7       96.20       92.21      6.06 o 
   4   5   7        1.09        4.30      2.37 o 
   5   5   7        0.03       -1.54      2.05 o 
   6   5   7       65.89       77.07      6.81 o 
   7   5   7       15.13        9.71      3.65 o 
   8   5   7        0.25       -2.43      2.16 o 
  -5   6   7        0.17        0.32      3.61 o 
  -4   6   7       69.24       73.44     10.48 o 
  -3   6   7        0.10       -1.79      3.01 o 
  -2   6   7       29.87       27.54      4.18 o 
  -1   6   7      111.34      113.21      7.19 o 
   0   6   7        0.76       -0.22      1.55 o 
   1   6   7       53.39       45.67      4.39 o 
   2   6   7       10.36        9.67      2.70 o 
   3   6   7        6.12        4.93      2.39 o 
   4   6   7        0.22        3.71      2.46 o 
   5   6   7       23.77       24.97      4.95 o 
   6   6   7      215.83      204.57     10.77 o 
   7   6   7        4.93        3.41      2.88 o 
   8   6   7       34.71       41.37      6.11 o 
  -4   7   7        0.99        2.14      3.93 o 
  -3   7   7       40.90       52.42      8.73 o 
  -2   7   7       40.34       46.21      5.48 o 
  -1   7   7       36.95       32.68      4.58 o 
   0   7   7      109.48      106.81      9.93 o 
   1   7   7       52.25       44.12      5.61 o 
   2   7   7       86.00       73.72      5.82 o 
   3   7   7      126.99      134.58      7.79 o 
   4   7   7        5.47        7.21      2.80 o 
   5   7   7        1.40        1.97      2.51 o 
   6   7   7        6.88        6.73      3.14 o 
   7   7   7       75.18       70.55      7.06 o 
   8   7   7       35.43       46.89     10.08 o 
  -4   8   7        3.21        7.84      4.87 o 
  -3   8   7        2.60        7.24      4.48 o 
  -2   8   7        0.77        1.93      2.67 o 
  -1   8   7        7.35        7.21      3.12 o 
   0   8   7       22.39       26.26      4.60 o 
   1   8   7        0.26       -1.29      2.64 o 
   2   8   7       14.65        7.69      8.49 o 
   3   8   7       77.86       72.01     12.75 o 
   4   8   7        9.24        4.25      2.79 o 
   5   8   7        1.22        2.96      2.47 o 
   6   8   7       42.14       38.73      5.47 o 
   7   8   7       26.86       32.07      5.33 o 
   8   8   7       78.04       90.03      8.24 o 
  -2   9   7       20.25       22.80      4.79 o 
  -1   9   7        0.43       -0.81      2.37 o 
   0   9   7       70.92       90.06     12.00 o 
   1   9   7       37.12       35.04      8.89 o 
   2   9   7       14.21        8.57      7.64 o 
   3   9   7       58.60       63.77      7.45 o 
   4   9   7        0.09        1.81      2.14 o 
   5   9   7        2.94        3.23      2.51 o 
   6   9   7        9.92        8.93      3.63 o 
   7   9   7        7.88       12.32      4.01 o 
  -2  10   7        1.31        4.57      5.77 o 
  -1  10   7        3.64        8.36      6.30 o 
   0  10   7       60.18       77.62     11.81 o 
   1  10   7       16.55       32.19      9.15 o 
   3  10   7        5.05       -0.94      2.92 o 
   4  10   7       54.67       52.39      7.12 o 
   5  10   7        0.57        2.13      2.55 o 
   6  10   7       20.12       21.45      7.90 o 
   7  10   7        1.30        2.65      2.70 o 
  -1  11   7       35.76       49.45     11.17 o 
   0  11   7        0.42       -2.64      5.33 o 
   1  11   7       13.93       16.32      7.51 o 
   2  11   7        2.94       -0.78      4.92 o 
   3  11   7        9.19        7.40      5.40 o 
   4  11   7       19.65       11.81      5.38 o 
   5  11   7       11.43        3.54      3.33 o 
   6  11   7        2.72        6.09      3.40 o 
   1  12   7        0.42        1.49      5.93 o 
   2  12   7       24.15       35.60      9.77 o 
   3  12   7        2.51        0.41      5.19 o 
   4  12   7        7.19       12.48      6.66 o 
  -1  -8   8        0.95        7.68      4.30 o 
   1  -8   8       24.99       30.45      8.39 o 
  -3  -7   8        0.16        4.16      3.91 o 
  -2  -7   8        0.71       -3.88      2.67 o 
  -1  -7   8       22.04       37.76      7.03 o 
   0  -7   8        0.28        0.43      2.55 o 
   1  -7   8        7.07        6.46      5.42 o 
   2  -7   8        6.42        8.09      5.35 o 
   3  -7   8        4.77        4.50      4.87 o 
  -4  -6   8        7.45       10.85      4.69 o 
  -3  -6   8        8.24       13.56      5.08 o 
  -2  -6   8        1.94        3.49      4.00 o 
  -1  -6   8        8.22       14.25      4.92 o 
   0  -6   8       22.99       25.79      4.42 o 
   1  -6   8       67.97       73.00      6.34 o 
   2  -6   8       26.46       29.25      7.81 o 
   3  -6   8       27.54       36.54      9.03 o 
   4  -6   8        2.44        4.44      4.50 o 
  -4  -5   8        0.01        1.24      3.56 o 
  -3  -5   8       73.38       65.26      8.64 o 
  -2  -5   8       16.32       24.96      5.86 o 
  -1  -5   8       21.55       20.31      5.42 o 
   0  -5   8       13.60        6.34      8.05 o 
   1  -5   8       37.71       33.80      4.38 o 
   2  -5   8        0.97       -2.60      3.24 o 
   3  -5   8        0.00        1.19      4.66 o 
   4  -5   8        4.68        0.44      4.50 o 
   5  -5   8        7.33       13.72      7.15 o 
  -5  -4   8      235.41      253.83     16.09 o 
  -4  -4   8       23.44       22.40      5.70 o 
  -3  -4   8      176.39      170.32     12.18 o 
  -2  -4   8        0.86       -2.34      3.01 o 
  -1  -4   8      320.86      294.02     15.44 o 
   0  -4   8      136.36      134.67      7.18 o 
   1  -4   8      112.59      109.85      6.43 o 
   2  -4   8       86.28       74.13      5.24 o 
   3  -4   8       15.41       15.99      6.02 o 
   4  -4   8        1.64        0.74      4.71 o 
   5  -4   8       64.08       65.91     10.87 o 
   6  -4   8        4.12        0.44      4.16 o 
  -5  -3   8        0.07        2.66      2.42 o 
  -4  -3   8      253.69      231.80     24.14 o 
  -3  -3   8      160.68      161.22      8.40 o 
  -2  -3   8      189.34      204.45     12.96 o 
  -1  -3   8      457.66      475.93     21.10 o 
   0  -3   8      198.16      185.81      8.17 o 
   1  -3   8       31.61       39.38      4.04 o 
   2  -3   8       72.14       71.79      4.81 o 
   3  -3   8       70.41       83.21     10.27 o 
   4  -3   8       11.95        3.38      4.14 o 
   5  -3   8       71.69       79.69     11.12 o 
   6  -3   8        1.10       -2.46      4.44 o 
  -5  -2   8        0.78        5.86      4.09 o 
  -4  -2   8        7.21       11.60      4.89 o 
  -3  -2   8      113.91      121.86     10.73 o 
  -2  -2   8        9.05        9.70      3.63 o 
  -1  -2   8       48.59       46.35      5.86 o 
   0  -2   8      407.55      375.43     10.28 o 
   1  -2   8      115.42       98.01      4.46 o 
   2  -2   8        0.12        0.70      1.30 o 
   3  -2   8       37.08       41.20      4.46 o 
   4  -2   8       41.86       38.31      4.63 o 
   5  -2   8        2.84        1.01      4.07 o 
   6  -2   8       18.18       11.74      6.16 o 
   7  -2   8        5.51        8.78      6.04 o 
  -5  -1   8       30.44       30.84      7.49 o 
  -4  -1   8       26.78       21.10      6.07 o 
  -3  -1   8      186.41      204.13     14.55 o 
  -2  -1   8      125.53      118.16     10.00 o 
  -1  -1   8      155.69      164.67     11.05 o 
   0  -1   8      229.32      249.73     19.04 o 
   1  -1   8       55.99       61.55      4.40 o 
   2  -1   8        0.88        0.73      1.26 o 
   3  -1   8      109.85       94.02      6.16 o 
   4  -1   8        0.21        0.84      1.06 o 
   5  -1   8      171.35      161.79      9.16 o 
   6  -1   8       21.90       24.50      4.63 o 
   7  -1   8        1.84        3.21      2.84 o 
  -5   0   8       44.44       50.05      9.31 o 
  -4   0   8       53.26       53.08      8.53 o 
  -3   0   8        5.52        3.81      3.47 o 
  -2   0   8        7.87        8.11      4.07 o 
  -1   0   8       48.33       47.04      6.30 o 
   0   0   8      153.76      167.97     12.54 o 
   1   0   8       76.20       74.14      4.92 o 
   2   0   8       51.38       44.73      4.25 o 
   3   0   8       27.10       25.54      3.77 o 
   4   0   8      195.58      193.87      9.63 o 
   5   0   8        6.18        6.02      2.87 o 
   6   0   8        4.46        6.60      3.18 o 
   7   0   8        1.93        1.26      2.71 o 
   8   0   8        9.91       10.41      3.72 o 
  -5   1   8       12.49       13.49      5.65 o 
  -4   1   8      133.33      139.12     12.80 o 
  -3   1   8        0.42       -0.14      3.03 o 
  -2   1   8      198.65      205.67     14.25 o 
  -1   1   8        2.28        1.08      2.05 o 
   0   1   8        7.03        6.70      1.77 o 
   1   1   8       61.56       60.34      4.31 o 
   2   1   8        0.41        1.06      1.76 o 
   3   1   8        2.90        1.50      1.76 o 
   4   1   8       78.01       72.77      9.42 o 
   5   1   8       65.02       63.25      6.01 o 
   6   1   8        3.19        2.78      3.50 o 
   7   1   8        2.29       -1.37      2.46 o 
   8   1   8        0.01        2.18      2.90 o 
  -5   2   8        1.81        6.18      4.94 o 
  -4   2   8        5.92        5.72      4.46 o 
  -3   2   8       17.60       18.71      5.63 o 
  -2   2   8       10.97       10.85      4.76 o 
  -1   2   8       31.39       33.02      3.73 o 
   0   2   8       50.97       53.57      6.46 o 
   1   2   8      306.19      319.49      8.42 o 
   2   2   8      128.76      128.10      4.95 o 
   3   2   8      172.83      169.36      6.03 o 
   4   2   8       27.98       29.99      5.74 o 
   5   2   8       90.79      104.31      7.14 o 
   6   2   8        0.01        2.05      3.15 o 
   7   2   8      140.25      140.54     12.78 o 
   8   2   8        8.18        9.58      2.55 o 
  -5   3   8       30.05       32.38      8.09 o 
  -4   3   8        0.11       -0.83      3.33 o 
  -3   3   8        5.74       11.01      4.96 o 
  -2   3   8        7.43        8.76      4.18 o 
  -1   3   8       74.80       80.03      5.58 o 
   0   3   8        0.00        1.49      2.83 o 
   1   3   8      304.75      285.49     11.27 o 
   2   3   8        3.51        1.53      1.48 o 
   3   3   8       12.54       10.86      2.00 o 
   4   3   8      182.05      182.22      6.75 o 
   5   3   8      118.19      125.37      5.71 o 
   6   3   8      188.78      210.28      7.86 o 
   7   3   8      391.45      356.53     11.36 o 
   8   3   8      127.81      124.94      6.80 o 
  -5   4   8        0.11        0.21      3.54 o 
  -4   4   8        2.30        2.11      3.56 o 
  -3   4   8        0.55        0.32      2.96 o 
  -2   4   8       26.36       21.97      5.88 o 
  -1   4   8       94.73       94.17      9.10 o 
   0   4   8      250.32      236.62     13.93 o 
   1   4   8      137.35      150.15      7.70 o 
   2   4   8        8.28        9.01      2.67 o 
   3   4   8        0.33        0.33      1.31 o 
   4   4   8        4.48        4.35      1.78 o 
   5   4   8        0.21       -1.97      1.39 o 
   6   4   8        1.54        1.92      2.06 o 
   7   4   8       28.14       25.66      3.57 o 
   8   4   8        7.18        7.56      2.48 o 
  -5   5   8        1.10        4.14      4.23 o 
  -4   5   8        0.30        1.61      3.84 o 
  -3   5   8        3.86       -0.99      3.13 o 
  -2   5   8        6.24       11.56      4.73 o 
  -1   5   8        0.17        0.84      1.63 o 
   0   5   8      268.74      254.89     11.38 o 
   1   5   8        3.52        3.96      3.46 o 
   2   5   8       41.95       38.58      4.44 o 
   3   5   8       57.45       63.10      5.51 o 
   4   5   8       33.86       40.09      4.89 o 
   5   5   8       30.05       34.53      5.01 o 
   6   5   8        4.35        4.75      2.04 o 
   7   5   8        3.84        3.51      2.22 o 
   8   5   8       89.03       89.88      6.95 o 
  -4   6   8        1.25        2.60      3.77 o 
  -3   6   8        0.50        1.10      3.33 o 
  -2   6   8        2.34        5.08      3.91 o 
  -1   6   8       40.91       30.79      4.67 o 
   0   6   8        0.64       -1.82      1.55 o 
   1   6   8       82.56       74.80      5.73 o 
   2   6   8       14.54       12.69      3.16 o 
   3   6   8       49.93       54.78      5.43 o 
   4   6   8       26.42       22.78      4.16 o 
   5   6   8        9.15        6.86      3.10 o 
   6   6   8        1.59        1.17      2.53 o 
   7   6   8        1.78       -0.25      2.33 o 
   8   6   8        0.15        3.97      2.84 o 
  -4   7   8        1.77       -2.85      3.03 o 
  -3   7   8        6.74        2.99      3.75 o 
  -2   7   8       13.80       10.62      4.71 o 
  -1   7   8       25.60       23.46      6.94 o 
   0   7   8        1.37       -0.08      1.96 o 
   2   7   8        6.63        4.81      2.64 o 
   3   7   8        2.81        2.57      2.43 o 
   4   7   8        1.09        2.47      2.51 o 
   5   7   8        4.93        1.97      2.44 o 
   6   7   8       37.10       39.71      5.67 o 
   7   7   8       64.06       65.76      7.08 o 
   8   7   8       28.04       24.42      5.24 o 
  -3   8   8        3.31        4.53      4.00 o 
  -2   8   8        0.12       -2.78      2.92 o 
  -1   8   8        0.68       -0.56      2.16 o 
   0   8   8       65.88       73.73      7.10 o 
   1   8   8       45.59       21.05     15.20 o 
   2   8   8        1.81        4.23      2.33 o 
   3   8   8        1.71        0.13      2.18 o 
   4   8   8      103.00       88.24      8.27 o 
   5   8   8       28.77       24.59      4.75 o 
   6   8   8      129.59      130.74      9.03 o 
   7   8   8        7.75        8.88      3.78 o 
   8   8   8       39.70       51.05      6.86 o 
  -2   9   8        0.54       -1.63      3.22 o 
  -1   9   8        0.14        0.67      3.00 o 
   0   9   8        4.87        3.26      2.99 o 
   1   9   8        6.91        6.94      5.12 o 
   2   9   8       10.58        4.79      5.08 o 
   3   9   8       52.62       34.41     14.72 o 
   4   9   8        6.68        3.26      2.55 o 
   5   9   8       70.03       79.15      7.44 o 
   6   9   8        1.09        1.95      2.61 o 
   7   9   8       13.99       16.68      4.37 o 
  -1  10   8        1.68        1.22      5.52 o 
   0  10   8       28.16       31.41      8.98 o 
   1  10   8        0.53        1.49      2.11 o 
   2  10   8       11.78       10.33      5.11 o 
   3  10   8        4.29        4.58      2.38 o 
   4  10   8        9.31        9.17      5.30 o 
   5  10   8        9.39        8.83      3.29 o 
   6  10   8        5.76        5.56      3.71 o 
   0  11   8        0.36        0.94      5.45 o 
   1  11   8        1.33        7.51      6.57 o 
   2  11   8       24.29       33.16      9.72 o 
   3  11   8        2.15        2.76      4.39 o 
   5  11   8        1.06        3.40      3.26 o 
   6  11   8        0.43        8.62      3.75 o 
   2  12   8        3.28        4.37      6.87 o 
   3  12   8       19.74       15.88      7.81 o 
   4  12   8        3.71        6.32      4.78 o 
  -1  -7   9        0.59        9.77      4.37 o 
   0  -7   9        3.98        4.50      4.04 o 
   1  -7   9       28.11       27.02      7.58 o 
   2  -7   9        1.12        3.08      4.64 o 
  -3  -6   9        0.05        2.23      3.88 o 
  -2  -6   9       20.29       27.18      6.41 o 
  -1  -6   9       30.40       42.90      7.22 o 
   0  -6   9       11.77        7.28      4.04 o 
   1  -6   9        0.24        1.57      2.62 o 
   2  -6   9        5.74        6.34      5.29 o 
   3  -6   9        1.11       -1.22      4.27 o 
  -3  -5   9        6.83        9.93      4.89 o 
  -2  -5   9        2.16        3.31      3.91 o 
  -1  -5   9        1.09        5.38      3.95 o 
   0  -5   9        1.83       -0.94      3.17 o 
   1  -5   9        3.59        7.33      2.90 o 
   2  -5   9        4.93        2.96      4.48 o 
   3  -5   9       30.15       28.56      7.93 o 
   4  -5   9       27.57       29.37      8.23 o 
  -4  -4   9        1.58        2.16      3.52 o 
  -3  -4   9       56.13       64.89      8.66 o 
  -2  -4   9       34.69       36.81      6.89 o 
  -1  -4   9        1.24       -0.21      3.33 o 
   0  -4   9        5.55        7.97      4.18 o 
   1  -4   9       57.15       56.94      5.18 o 
   2  -4   9       10.88       12.50      5.31 o 
   3  -4   9        8.27        4.89      4.94 o 
   4  -4   9        5.47        4.78      5.01 o 
   5  -4   9        0.05       -3.65      3.54 o 
  -4  -3   9      196.82      202.72     14.09 o 
  -3  -3   9       14.95       22.84      5.88 o 
  -2  -3   9      109.05       92.61      9.56 o 
  -1  -3   9       19.17       24.40      5.49 o 
   0  -3   9       53.29       58.00      4.95 o 
   1  -3   9        3.51        4.07      2.87 o 
   2  -3   9       10.81        7.63      4.53 o 
   3  -3   9      124.73      106.72     10.71 o 
   4  -3   9        4.46        3.79      4.83 o 
   5  -3   9       36.66       32.45      8.41 o 
   6  -3   9        9.68       14.02      6.34 o 
  -5  -2   9       13.33       17.86      6.27 o 
  -4  -2   9       10.43       21.42      6.07 o 
  -3  -2   9        4.12        4.46      3.52 o 
  -2  -2   9        4.15        1.72      2.85 o 
  -1  -2   9       34.56       33.92      5.58 o 
   0  -2   9      119.51      121.60      5.32 o 
   1  -2   9        0.15       -0.39      1.49 o 
   2  -2   9       40.25       40.26      3.91 o 
   3  -2   9       33.49       28.66      6.80 o 
   4  -2   9       57.25       58.57      9.31 o 
   5  -2   9       43.21       33.73      8.23 o 
   6  -2   9        4.79        6.60      5.63 o 
   7  -2   9        2.98        1.93      5.58 o 
  -5  -1   9        2.63        9.28      5.26 o 
  -4  -1   9       18.21       25.74      6.78 o 
  -3  -1   9        1.38        4.89      4.04 o 
  -2  -1   9      221.87      222.26     15.05 o 
  -1  -1   9        4.17        5.19      3.31 o 
   0  -1   9       15.89       13.58      2.78 o 
   1  -1   9       20.12       22.28      3.33 o 
   2  -1   9       10.53       11.10      2.10 o 
   3  -1   9       91.30       77.90      8.53 o 
   4  -1   9      141.30      137.92     12.52 o 
   5  -1   9      138.93      142.56     13.31 o 
   6  -1   9       30.22       42.10      5.88 o 
   7  -1   9        0.72        4.70      3.18 o 
  -5   0   9        0.63       -0.25      3.33 o 
  -4   0   9        0.26        0.90      3.38 o 
  -3   0   9      172.07      159.73     13.26 o 
  -2   0   9        3.01        3.95      3.33 o 
  -1   0   9        0.01        1.36      2.64 o 
   0   0   9        9.76        9.93      1.80 o 
   1   0   9        0.09        2.06      1.74 o 
   2   0   9       47.17       43.38      6.39 o 
   3   0   9       29.67       29.32      4.05 o 
   4   0   9       96.03      102.40      7.04 o 
   5   0   9        1.77        0.64      2.27 o 
   6   0   9        0.01        2.39      2.73 o 
   7   0   9       58.21       61.05      7.00 o 
  -5   1   9       17.15       17.46      6.04 o 
  -4   1   9       37.09       39.52      8.36 o 
  -3   1   9       74.32       79.30     10.07 o 
  -2   1   9      159.40      153.73     12.85 o 
  -1   1   9      201.76      204.40     14.18 o 
   0   1   9       10.18       12.58      1.98 o 
   1   1   9      120.82      102.96      4.28 o 
   2   1   9       44.78       50.09      4.82 o 
   3   1   9       59.87       70.81      5.90 o 
   4   1   9      425.97      430.05     16.16 o 
   5   1   9        4.58       10.51      3.46 o 
   6   1   9       97.19       99.21      7.72 o 
   7   1   9       17.75       22.40      4.94 o 
   8   1   9       29.06       41.35      6.24 o 
  -5   2   9       20.62       36.56      8.73 o 
  -4   2   9       14.67       13.90      5.72 o 
  -3   2   9       10.53        4.96      3.86 o 
  -2   2   9       28.16       23.76      6.20 o 
  -1   2   9       83.50       84.50      8.96 o 
   0   2   9       72.10       70.07      5.34 o 
   1   2   9       11.17       10.20      1.90 o 
   2   2   9       21.18       19.40      2.75 o 
   3   2   9      171.72      186.08      6.69 o 
   4   2   9       20.19       17.04      3.73 o 
   5   2   9      295.14      297.26     18.52 o 
   6   2   9       22.52       26.98      6.66 o 
   7   2   9       69.76       65.67      7.03 o 
   8   2   9        0.15        3.42      1.98 o 
  -5   3   9        6.70        9.72      5.70 o 
  -4   3   9        6.32        9.42      5.45 o 
  -3   3   9      107.05      112.81     11.90 o 
  -2   3   9        9.29        8.80      4.50 o 
  -1   3   9       17.79       25.94      6.11 o 
   0   3   9      431.23      435.59     21.58 o 
   1   3   9       23.08       31.48      7.04 o 
   2   3   9      670.64      677.24     15.36 o 
   3   3   9      792.12      845.85     18.72 o 
   4   3   9      120.44      124.48      5.75 o 
   5   3   9      793.37      832.50     19.39 o 
   6   3   9      607.50      595.38     21.70 o 
   7   3   9       54.67       54.97      4.87 o 
   8   3   9      121.73      110.84      6.60 o 
  -4   4   9        0.46       -3.29      2.76 o 
  -3   4   9        8.22        7.24      4.73 o 
  -2   4   9        6.64        3.47      3.81 o 
  -1   4   9       55.91       54.00      8.02 o 
   0   4   9      106.84      119.46      7.25 o 
   1   4   9      155.90      145.50      7.89 o 
   2   4   9      125.20      123.25      7.50 o 
   3   4   9        0.00       -2.45      1.63 o 
   4   4   9      459.82      476.42     12.69 o 
   5   4   9       74.52       82.37      5.11 o 
   6   4   9      149.21      136.81      6.58 o 
   7   4   9      175.00      192.46      8.12 o 
   8   4   9       23.91       18.32      3.39 o 
  -4   5   9        0.52        0.21      3.29 o 
  -3   5   9        7.27        7.22      4.55 o 
  -2   5   9        0.56       -0.60      2.80 o 
  -1   5   9       11.18       10.18      4.50 o 
   0   5   9        4.83        6.05      2.83 o 
   1   5   9      290.76      248.10     10.73 o 
   2   5   9       36.08       36.60      4.75 o 
   3   5   9        0.96        3.73      2.71 o 
   4   5   9       98.08      101.05      7.37 o 
   5   5   9        9.83        9.96      3.63 o 
   6   5   9       20.33       18.06      4.18 o 
   7   5   9        1.78        1.09      1.99 o 
   8   5   9       18.46       22.05      3.53 o 
  -4   6   9        3.31        0.39      3.38 o 
  -3   6   9       28.40       27.55      7.38 o 
  -2   6   9        6.97        4.37      4.25 o 
  -1   6   9        0.08       -1.06      1.83 o 
   0   6   9       86.64       83.55      9.49 o 
   1   6   9        0.02        0.98      2.18 o 
   2   6   9       14.34       13.38      3.43 o 
   3   6   9       26.14       30.79      4.66 o 
   4   6   9        9.03       12.28      3.58 o 
   5   6   9       37.78       40.73      5.56 o 
   6   6   9       33.26       32.13      5.41 o 
   7   6   9       13.99       15.08      4.30 o 
   8   6   9        0.23        1.68      2.86 o 
  -3   7   9        4.48        8.85      5.08 o 
  -2   7   9        8.20       14.18      5.74 o 
  -1   7   9        5.81        2.41      2.88 o 
   0   7   9       31.83       37.36      7.28 o 
   1   7   9        0.31       -1.18      1.87 o 
   2   7   9        2.87        4.96      2.93 o 
   3   7   9       53.86       69.26      6.42 o 
   4   7   9       10.71       11.07      3.67 o 
   5   7   9       42.26       52.48      6.08 o 
   6   7   9       90.26       93.27      8.00 o 
   7   7   9       11.37        7.73      3.51 o 
   8   7   9       15.35       26.40      5.39 o 
  -3   8   9        4.34        7.05      4.89 o 
  -2   8   9        2.12       -1.03      3.31 o 
  -1   8   9       15.96       17.40      4.30 o 
   0   8   9       18.37       24.65     10.96 o 
   1   8   9       67.78       73.42      8.71 o 
   2   8   9      119.69       93.33     29.14 o 
   3   8   9        1.00        0.20      2.51 o 
   4   8   9      315.50      298.36     13.49 o 
   5   8   9       12.72       12.32      3.75 o 
   6   8   9       25.38       26.51      5.09 o 
   7   8   9        4.16        5.21      3.46 o 
  -2   9   9        1.01        3.06      3.72 o 
  -1   9   9       11.43       13.72      4.29 o 
   0   9   9        1.72        3.75      3.28 o 
   2   9   9       66.37       57.54      7.28 o 
   3   9   9       99.75       71.48     19.82 o 
   4   9   9        0.09       -2.82      3.81 o 
   5   9   9       47.38       44.45     15.74 o 
   6   9   9        7.76       10.83      3.73 o 
   7   9   9        1.04        2.17      3.01 o 
  -1  10   9        0.06        1.15      3.17 o 
   0  10   9        0.00       -1.02      3.09 o 
   1  10   9        6.92        1.64      2.84 o 
   2  10   9        5.31        1.66      3.38 o 
   3  10   9       10.56        4.74      4.91 o 
   4  10   9        0.00        1.70      2.04 o 
   5  10   9        9.42       12.01      3.88 o 
   6  10   9        3.29        6.47      5.52 o 
   0  11   9       12.05       12.25      7.70 o 
   1  11   9       15.09       19.10      8.64 o 
   2  11   9        4.69        1.86      5.47 o 
   4  11   9        4.63        4.16      3.84 o 
   5  11   9        2.47        6.73      3.10 o 
  -1  -6  10       13.28       17.58      5.22 o 
   0  -6  10        0.62        2.02      3.65 o 
   2  -6  10        0.04        1.72      4.48 o 
  -2  -5  10       39.35       55.20      8.53 o 
  -1  -5  10        0.33        6.87      4.27 o 
   0  -5  10       14.09       16.89      5.33 o 
   2  -5  10        1.61        2.55      4.55 o 
   3  -5  10        0.82        2.62      4.41 o 
   4  -5  10        3.06        5.31      4.48 o 
  -3  -4  10       23.83       35.62      7.05 o 
  -2  -4  10       12.66       11.93      4.92 o 
  -1  -4  10        9.20       12.82      4.80 o 
   0  -4  10      126.76      110.30      9.70 o 
   1  -4  10        0.95        2.09      2.40 o 
   2  -4  10       33.25       25.67      6.80 o 
   3  -4  10        0.81        1.19      4.07 o 
   4  -4  10        4.00        0.62      4.11 o 
   5  -4  10        1.29        8.27      4.69 o 
  -4  -3  10        8.46       16.09      4.96 o 
  -3  -3  10        1.88        1.86      3.52 o 
  -2  -3  10       19.46       20.02      5.47 o 
  -1  -3  10        0.00       -2.05      3.36 o 
   0  -3  10        0.82       -0.87      2.94 o 
   1  -3  10       41.52       32.41      4.25 o 
   2  -3  10       18.29       14.39      5.58 o 
   3  -3  10        1.38       -1.70      3.54 o 
   4  -3  10        2.92       -0.39      3.68 o 
   5  -3  10        1.76        7.72      5.17 o 
  -4  -2  10        0.28        2.27      3.75 o 
  -3  -2  10       10.49       12.20      5.17 o 
  -2  -2  10        6.65        7.95      3.98 o 
   0  -2  10       52.72       60.02      7.42 o 
   2  -2  10        2.00        4.44      3.91 o 
   3  -2  10       65.12       64.99      9.47 o 
   4  -2  10        9.70        5.31      4.78 o 
   5  -2  10        4.91       -1.72      3.77 o 
   6  -2  10        0.80        1.88      5.54 o 
  -4  -1  10        1.60       -3.45      2.30 o 
  -3  -1  10        1.45        0.37      2.99 o 
  -2  -1  10      117.90      115.95     10.73 o 
  -1  -1  10       60.89       61.15      7.90 o 
   0  -1  10        5.36        7.84      3.70 o 
   1  -1  10        6.52        3.22      4.73 o 
   2  -1  10        1.39        1.04      1.47 o 
   3  -1  10       29.48       34.76      5.04 o 
   4  -1  10      111.74      101.96      7.20 o 
   5  -1  10        0.71        0.20      2.87 o 
   6  -1  10       86.86       79.14     11.79 o 
  -4   0  10        8.57       16.59      5.97 o 
  -3   0  10       20.66       23.99      6.57 o 
  -2   0  10        3.13        0.18      2.76 o 
  -1   0  10       48.91       53.66      7.58 o 
   0   0  10       42.28       33.87      6.16 o 
   1   0  10       17.41       22.31      5.22 o 
   2   0  10        1.80        1.27      2.75 o 
   3   0  10       53.29       53.37      5.45 o 
   4   0  10      187.68      204.12     10.45 o 
   5   0  10       77.86       65.78      8.56 o 
   6   0  10        8.36        5.94      3.25 o 
   7   0  10       27.55       25.39      5.27 o 
  -4   1  10        3.32        2.25      3.81 o 
  -3   1  10      157.72      170.39     14.57 o 
  -2   1  10        0.13       -2.83      3.03 o 
  -1   1  10      259.71      252.50     16.64 o 
   0   1  10       74.64       79.97      8.78 o 
   1   1  10       25.70       23.84      2.60 o 
   2   1  10        0.00       -2.14      2.14 o 
   3   1  10      252.02      282.76     12.25 o 
   4   1  10        5.24        4.57      2.81 o 
   5   1  10       19.04       20.90      4.43 o 
   6   1  10       51.85       64.35      6.99 o 
   7   1  10       36.63       43.44      6.23 o 
  -4   2  10       43.59       54.62     10.02 o 
  -3   2  10        1.89        2.83      4.14 o 
  -2   2  10      187.08      213.71     16.22 o 
  -1   2  10        0.50       -0.25      2.85 o 
   0   2  10      299.22      274.58     11.81 o 
   1   2  10        6.75        4.90      1.77 o 
   2   2  10       99.17       92.23      4.70 o 
   3   2  10       13.77       13.35      2.61 o 
   4   2  10       65.13       62.44      4.47 o 
   5   2  10       81.28       81.08      5.08 o 
   6   2  10        6.91        8.31      3.49 o 
   7   2  10        2.08        3.75      2.21 o 
  -4   3  10       25.71       28.29      8.00 o 
  -3   3  10       88.82      111.36     12.41 o 
  -2   3  10      384.62      386.81     23.65 o 
  -1   3  10       62.31       65.91      9.03 o 
   0   3  10       53.74       43.98      5.05 o 
   1   3  10      220.10      215.62     10.28 o 
   2   3  10      443.02      441.02     11.54 o 
   3   3  10      208.49      208.50      7.50 o 
   4   3  10      602.03      610.01     22.05 o 
   5   3  10        4.21        6.37      2.35 o 
   6   3  10       50.31       47.00      4.55 o 
   7   3  10        2.36        3.80      2.21 o 
   8   3  10       26.74       26.74      3.85 o 
  -4   4  10        0.21       -0.34      3.01 o 
  -3   4  10       71.62       75.53     11.19 o 
  -2   4  10        0.04       -3.24      2.57 o 
  -1   4  10      184.49      183.17     14.45 o 
   0   4  10      244.19      250.34     11.44 o 
   1   4  10      268.88      239.07     11.15 o 
   2   4  10      558.00      540.88     19.28 o 
   3   4  10       77.70       86.23      5.90 o 
   4   4  10      883.07      902.38     20.55 o 
   5   4  10       14.23       16.51      2.96 o 
   6   4  10       89.42       85.96      5.74 o 
   7   4  10       58.36       59.16      5.15 o 
   8   4  10        0.05        0.16      1.68 o 
  -4   5  10        2.70        0.46      3.81 o 
  -3   5  10        0.57        0.80      4.21 o 
  -2   5  10       10.93       13.47      5.91 o 
  -1   5  10       57.87       48.97      8.25 o 
   0   5  10      143.17      156.64     14.47 o 
   1   5  10      757.29      762.51     24.76 o 
   2   5  10       19.33       20.10      4.32 o 
   3   5  10      298.47      291.64     13.23 o 
   4   5  10        7.16        5.93      3.32 o 
   5   5  10      420.15      416.80     12.31 o 
   6   5  10       28.99       36.71      4.24 o 
   7   5  10       38.75       30.92      4.01 o 
   8   5  10        0.20        0.40      1.82 o 
  -3   6  10       14.16       15.49      6.02 o 
  -2   6  10        0.02        0.37      3.65 o 
  -1   6  10        1.69        3.40      3.54 o 
   0   6  10        0.53        1.00      2.45 o 
   1   6  10       31.52       30.91      4.71 o 
   2   6  10      136.97      143.02      8.66 o 
   3   6  10       14.03       12.84      3.77 o 
   4   6  10      141.41      132.80     12.03 o 
   5   6  10       80.76       86.61      7.89 o 
   6   6  10        0.22       -0.50      2.38 o 
   7   6  10        3.56        5.08      3.22 o 
   8   6  10        8.61       16.20      4.29 o 
  -3   7  10        1.23        1.95      4.02 o 
  -2   7  10        2.87        5.31      4.57 o 
  -1   7  10       50.04       40.56      8.13 o 
   1   7  10       28.64       25.61      4.72 o 
   2   7  10       43.03       42.49      5.42 o 
   3   7  10       25.17       18.30      4.28 o 
   4   7  10       22.00       19.33      4.39 o 
   5   7  10        8.04        8.25      3.48 o 
   6   7  10       83.03       84.48      7.93 o 
   7   7  10        9.14       11.28      4.13 o 
  -2   8  10        7.08        2.21      3.72 o 
  -1   8  10        2.44        1.68      3.58 o 
   1   8  10        2.62        5.67      2.74 o 
   2   8  10      180.58      147.51      9.13 o 
   3   8  10        2.94        2.99      2.91 o 
   4   8  10       47.03       37.95      5.57 o 
   5   8  10       45.66       54.58      6.59 o 
   6   8  10        2.50        4.36      3.22 o 
   7   8  10       11.44        6.61      3.43 o 
  -1   9  10        9.68        5.52      4.53 o 
   0   9  10       84.29       74.94      7.94 o 
   2   9  10       41.68       18.25     14.39 o 
   3   9  10       72.41       64.06      6.91 o 
   4   9  10        1.54        3.53      2.97 o 
   5   9  10       40.92       36.06      5.72 o 
   6   9  10        0.00        4.19      3.12 o 
   7   9  10        5.01        7.03      3.48 o 
   0  10  10        6.03        5.77      3.58 o 
   1  10  10        5.50        1.68      2.97 o 
   2  10  10        7.59        2.97      2.90 o 
   3  10  10       12.58        4.74      3.50 o 
   4  10  10        1.10        2.53      2.42 o 
   5  10  10        0.36       -0.76      2.28 o 
   6  10  10        6.81       11.72      4.10 o 
   1  11  10        0.01        1.91      6.00 o 
   2  11  10        0.07       -0.16      4.11 o 
   3  11  10        4.19        1.85      2.16 o 
   4  11  10        0.00        6.03      2.85 o 
   5  11  10        5.11        7.74      2.57 o 
   0  -5  11        3.53        5.40      4.18 o 
   2  -5  11        0.58       -0.30      3.52 o 
  -2  -4  11        1.00        5.95      3.88 o 
  -1  -4  11        0.00        4.44      3.63 o 
   0  -4  11        9.09        7.61      4.37 o 
   2  -4  11        1.98        7.77      4.71 o 
   3  -4  11        8.26       12.89      6.14 o 
   4  -4  11        3.73       10.89      5.29 o 
  -2  -3  11        1.56        6.87      4.07 o 
  -1  -3  11        0.30       -0.21      3.13 o 
   0  -3  11        2.29       -0.90      3.17 o 
   1  -3  11        7.69       10.18      4.02 o 
   2  -3  11       14.86       20.93      6.50 o 
   3  -3  11        0.00       -0.41      3.65 o 
   4  -3  11       16.39       16.15      6.71 o 
   5  -3  11        0.11        4.02      5.01 o 
   0  -2  11        4.32        1.49      3.70 o 
   1  -2  11        0.17       -0.10      1.52 o 
   2  -2  11        1.27       -2.25      3.49 o 
   3  -2  11        0.26       -1.26      3.52 o 
   4  -2  11        1.47        5.68      4.99 o 
   5  -2  11        0.11       -1.17      3.81 o 
  -3  -1  11        0.20        2.05      3.65 o 
  -2  -1  11       16.96       18.84      5.91 o 
  -1  -1  11       30.69       33.55      6.62 o 
   0  -1  11      142.13       99.78      9.21 o 
   1  -1  11        1.34        0.34      1.77 o 
   3  -1  11       10.69        6.55      4.50 o 
   4  -1  11      119.43       90.98     11.44 o 
   5  -1  11        2.14        3.75      4.69 o 
   6  -1  11       34.55       28.43      7.84 o 
  -3   0  11        0.20       -0.94      2.90 o 
  -2   0  11       20.71       21.62      6.32 o 
  -1   0  11       12.43       21.42      5.68 o 
   0   0  11      126.62      103.73      9.65 o 
   1   0  11        8.03        5.86      3.88 o 
   2   0  11      273.65      232.91     29.00 o 
   3   0  11       53.41       42.07      5.25 o 
   4   0  11       42.54       39.00      5.22 o 
   5   0  11       19.06       13.02      5.11 o 
   6   0  11        2.58        1.04      2.93 o 
  -4   1  11        2.06        4.39      4.44 o 
  -3   1  11        0.60       -1.52      3.49 o 
  -2   1  11       11.97       13.24      5.58 o 
  -1   1  11       26.29       37.57      7.24 o 
   0   1  11       32.14       26.63      6.09 o 
   1   1  11       14.30       12.61      2.42 o 
   2   1  11        4.13        1.80      1.65 o 
   3   1  11        5.01        5.29      3.68 o 
   4   1  11      142.08      146.16      8.96 o 
   5   1  11        8.33        6.76      3.38 o 
   6   1  11        0.13        1.90      2.67 o 
   7   1  11       21.43       20.77      4.91 o 
  -3   2  11        0.18        3.06      4.14 o 
  -2   2  11       19.54       20.77      6.62 o 
  -1   2  11        5.63        3.98      4.07 o 
   0   2  11       24.59       29.99      6.66 o 
   1   2  11        1.03        0.60      1.85 o 
   2   2  11      102.12       99.57      5.05 o 
   3   2  11        0.03       -0.99      1.45 o 
   4   2  11        0.48       -1.17      1.55 o 
   5   2  11        0.44        0.84      1.81 o 
   6   2  11        4.18        9.08      2.55 o 
   7   2  11       13.24       17.90      3.12 o 
  -3   3  11        0.35        2.57      4.21 o 
  -2   3  11        1.84       -1.84      2.99 o 
  -1   3  11       68.86       75.99     10.09 o 
   0   3  11        0.81        0.44      3.49 o 
   1   3  11       22.73       25.40      4.39 o 
   2   3  11       93.18       98.53      7.25 o 
   3   3  11        0.76        0.04      1.71 o 
   4   3  11      108.79      112.88      5.80 o 
   5   3  11        1.32        0.32      1.96 o 
   6   3  11       20.82       19.63      5.00 o 
   7   3  11       26.12       32.72      4.11 o 
  -3   4  11        8.12       10.48      5.86 o 
  -2   4  11      130.62      140.75     13.95 o 
  -1   4  11       33.49       38.33      8.09 o 
   0   4  11      186.41      178.44     14.66 o 
   1   4  11        6.95        7.05      3.15 o 
   2   4  11      160.66      163.69     14.52 o 
   3   4  11      434.09      448.26     12.99 o 
   4   4  11       25.98       23.86      3.42 o 
   5   4  11      149.85      151.02      7.03 o 
   6   4  11        1.66        1.30      2.05 o 
   7   4  11        4.31        6.49      2.49 o 
  -3   5  11       71.62       93.62     13.10 o 
  -2   5  11      201.91      216.97     17.99 o 
  -1   5  11      238.98      209.32     16.55 o 
   0   5  11       94.22       91.07     11.12 o 
   1   5  11      915.57      889.61     28.47 o 
   2   5  11       99.06       96.42     12.23 o 
   3   5  11     1088.58     1137.12     64.87 o 
   4   5  11       17.81       16.80      4.42 o 
   5   5  11      161.13      158.60      7.27 o 
   6   5  11       43.50       45.44      4.64 o 
   7   5  11        0.96        0.47      2.22 o 
  -2   6  11        9.88       14.06      5.95 o 
  -1   6  11       22.74       30.15      7.51 o 
   0   6  11       24.80       22.54      6.43 o 
   1   6  11        0.02       -2.45      2.27 o 
   2   6  11        3.19        4.81      3.02 o 
   3   6  11        6.75        8.40      3.64 o 
   4   6  11      139.90      149.42      9.71 o 
   5   6  11        3.89        4.33      3.21 o 
   6   6  11       24.42       25.29      5.32 o 
   7   6  11        6.83        4.49      3.19 o 
  -2   7  11        2.85        4.71      4.37 o 
  -1   7  11        6.81        8.34      4.96 o 
   0   7  11       22.41       10.94      7.54 o 
   1   7  11       17.24       13.78      4.00 o 
   2   7  11       20.48       21.30      4.46 o 
   3   7  11      115.06      113.50      8.32 o 
   4   7  11       18.59       22.61      4.93 o 
   5   7  11       34.56       30.71      5.63 o 
   6   7  11        0.23        2.59      2.95 o 
   7   7  11        8.25        6.21      3.49 o 
  -1   8  11        0.04       -1.03      3.24 o 
   0   8  11        0.97        3.38      2.71 o 
   1   8  11        1.46        6.11      3.95 o 
   2   8  11        0.00        0.86      2.44 o 
   3   8  11       21.73       17.41      4.41 o 
   4   8  11       63.77       71.76      7.42 o 
   5   8  11        0.26        4.20      3.16 o 
   6   8  11        1.83        1.51      3.29 o 
   7   8  11       15.27       16.14      4.65 o 
  -1   9  11        1.18       -2.23      3.36 o 
   0   9  11        1.42       -1.83      2.71 o 
   1   9  11        4.33        8.96      3.54 o 
   2   9  11        8.32        7.78      2.97 o 
   3   9  11        1.40        2.07      2.53 o 
   4   9  11        0.13       -0.80      2.95 o 
   5   9  11        9.45       12.03      3.92 o 
   6   9  11        0.01        1.59      2.47 o 
   1  10  11       32.88       15.32      7.28 o 
   2  10  11       10.01        6.55      3.09 o 
   3  10  11       17.01       16.31      4.10 o 
   4  10  11        0.76        0.49      2.42 o 
   5  10  11       13.25       16.78      4.57 o 
  -1  -3  12        3.77        7.49      4.44 o 
   0  -3  12        0.56        3.47      3.88 o 
   2  -3  12        0.22       -3.08      3.10 o 
   3  -3  12        0.94        5.15      4.62 o 
  -2  -2  12        1.24        3.08      3.70 o 
  -1  -2  12        0.00        3.52      3.54 o 
   0  -2  12        1.59       -1.38      3.29 o 
   1  -2  12        1.75        0.74      3.33 o 
   2  -2  12        8.04       12.78      5.10 o 
   3  -2  12        0.37        0.71      3.88 o 
   4  -2  12        0.16        3.65      4.62 o 
   2  -1  12       12.99        9.56      5.10 o 
   3  -1  12        7.96       11.19      5.29 o 
   4  -1  12       15.93       12.23      5.79 o 
   5  -1  12        0.00        3.40      4.27 o 
  -2   0  12       19.02       23.49      6.71 o 
  -1   0  12        0.60       -1.59      2.85 o 
   0   0  12      115.33      101.34      9.93 o 
   1   0  12        6.67        5.74      3.33 o 
   2   0  12       18.33       15.79      3.72 o 
   3   0  12        6.79        9.75      3.33 o 
   4   0  12        1.31        0.55      2.44 o 
   5   0  12        0.30        0.22      2.40 o 
   6   0  12       21.45       20.43      6.80 o 
  -3   1  12       23.32       27.78      7.26 o 
  -2   1  12       13.86       17.56      6.30 o 
  -1   1  12      182.13      172.32     14.27 o 
   0   1  12        0.55       -0.21      2.76 o 
   2   1  12        1.04       -0.08      1.52 o 
   3   1  12       39.04       33.38      3.35 o 
   4   1  12        1.31        0.07      3.01 o 
   5   1  12        6.24        8.14      3.56 o 
   6   1  12        0.47       -0.15      2.45 o 
  -3   2  12        1.48        2.80      3.65 o 
  -2   2  12       49.34       46.10      9.17 o 
  -1   2  12        8.98        9.42      4.66 o 
   0   2  12        0.26        0.74      2.78 o 
   1   2  12       35.60       36.40      7.54 o 
   2   2  12        7.99        9.16      2.37 o 
   3   2  12       68.73       70.42      4.78 o 
   4   2  12        1.26        1.70      1.86 o 
   5   2  12        8.54        5.30      2.24 o 
   6   2  12       24.16       22.06      3.51 o 
  -3   3  12        1.14        7.54      5.24 o 
  -2   3  12       43.37       45.41      9.35 o 
  -1   3  12       10.42       16.41      5.88 o 
   0   3  12      227.45      213.30     16.15 o 
   1   3  12       41.90       45.74      5.90 o 
   2   3  12      291.34      285.37      9.26 o 
   3   3  12       73.59       76.70      5.04 o 
   4   3  12       28.31       29.35      3.71 o 
   5   3  12        0.21        0.49      1.90 o 
   6   3  12        7.26       10.99      2.98 o 
   7   3  12        2.08        2.09      1.93 o 
  -2   4  12       24.31       28.10      8.11 o 
  -1   4  12        0.46        0.85      3.70 o 
   0   4  12       99.70      103.89     11.21 o 
   1   4  12      153.82      166.89     10.02 o 
   2   4  12       85.33       79.31      7.34 o 
   3   4  12        1.70        5.03      3.02 o 
   4   4  12      139.03      149.55      7.00 o 
   5   4  12       31.03       36.11      4.14 o 
   6   4  12        3.32        2.28      2.23 o 
   7   4  12        0.30       -1.80      1.61 o 
  -2   5  12        5.94        4.99      4.62 o 
  -1   5  12      241.66      210.97     17.10 o 
   0   5  12        5.05        6.07      4.41 o 
   1   5  12      200.67      203.96     11.15 o 
   2   5  12        0.86        1.16      2.53 o 
   3   5  12        0.12       -1.16      2.21 o 
   4   5  12       11.29       12.91      4.56 o 
   5   5  12       84.83       99.74      8.62 o 
   6   5  12       17.28       20.87      3.66 o 
   7   5  12        0.69        1.07      1.84 o 
  -2   6  12       78.19       83.30     12.55 o 
  -1   6  12       53.38       65.97     10.50 o 
   0   6  12        2.54        0.76      3.29 o 
   1   6  12        0.82        0.11      4.80 o 
   2   6  12        7.35        6.88      4.76 o 
   3   6  12       70.18       85.33      8.64 o 
   4   6  12        0.07        0.52      2.91 o 
   5   6  12       20.25       20.72      5.43 o 
   6   6  12       26.51       28.36      5.56 o 
   7   6  12        0.60        0.95      2.99 o 
  -1   7  12        0.43        1.93      3.70 o 
   0   7  12       10.53       13.37      5.47 o 
   1   7  12       11.51       16.82      7.47 o 
   2   7  12        2.59        2.41      3.05 o 
   3   7  12       96.43      101.24      8.32 o 
   4   7  12       58.28       52.08      6.91 o 
   5   7  12       54.11       58.23      7.34 o 
   6   7  12       11.48       12.77      4.10 o 
   0   8  12       20.49       20.50      6.53 o 
   1   8  12        3.38        6.22      2.98 o 
   2   8  12       16.46       21.35      5.18 o 
   3   8  12       59.46       68.49     13.14 o 
   4   8  12        1.63        4.44      3.39 o 
   5   8  12        5.08        5.48      3.39 o 
   6   8  12        0.00       -0.88      5.54 o 
   1   9  12        1.38        4.11      2.81 o 
   2   9  12       74.80       60.83     26.08 o 
   3   9  12        1.75        2.37      3.00 o 
   4   9  12       38.89       39.40      6.41 o 
   5   9  12        1.19       -0.46      2.60 o 
   2  10  12        1.47        4.21      2.85 o 
   3  10  12        0.20        2.98      4.91 o 
   4  10  12        6.74       11.32      4.13 o 
   0  -2  13       15.44       11.05      4.83 o 
   3  -2  13        3.22        6.30      5.03 o 
   1  -1  13        0.06       -3.13      3.15 o 
   2  -1  13        7.23        7.01      4.96 o 
   3  -1  13        0.00        0.11      4.00 o 
   4  -1  13        0.00        3.42      4.62 o 
  -1   0  13        0.07        0.14      3.56 o 
   0   0  13       15.74       13.83      4.85 o 
   1   0  13        2.89        5.79      3.45 o 
   2   0  13       17.45       16.60      2.50 o 
   3   0  13        4.18        4.60      4.99 o 
   4   0  13        0.40       -3.36      3.58 o 
   5   0  13        0.37        3.72      4.30 o 
  -1   1  13       13.68       14.02      5.86 o 
   0   1  13        4.17        3.19      3.52 o 
   1   1  13        6.10        3.01      3.19 o 
   2   1  13        9.82       15.80      2.73 o 
   3   1  13        0.11       -0.09      1.64 o 
   4   1  13        0.06        0.99      1.73 o 
   5   1  13        3.70        3.98      4.00 o 
  -2   2  13        7.04       10.69      5.63 o 
  -1   2  13        0.42        2.27      3.33 o 
   0   2  13       31.30       36.54      7.38 o 
   1   2  13       75.30       65.12      8.53 o 
   2   2  13        4.70        4.65      2.22 o 
   3   2  13        9.84       12.68      2.62 o 
   4   2  13       17.32       19.50      3.18 o 
   5   2  13        1.00        0.74      2.08 o 
   6   2  13        9.11        9.09      2.52 o 
  -2   3  13        3.28        4.34      4.30 o 
  -1   3  13       43.74       48.14      9.10 o 
   0   3  13        1.62        2.09      3.86 o 
   1   3  13        0.55       -1.75      2.48 o 
   2   3  13        0.04        1.53      2.66 o 
   3   3  13       10.08        8.60      2.49 o 
   4   3  13        0.13        2.80      2.13 o 
   5   3  13       13.40       10.97      2.89 o 
   6   3  13       22.92       27.13      5.64 o 
  -1   4  13        1.78        2.09      3.68 o 
   0   4  13        4.36        4.11      3.88 o 
   1   4  13        4.36        4.21      3.45 o 
   2   4  13       18.75       24.89      5.57 o 
   3   4  13        0.12        6.29      4.15 o 
   4   4  13        5.45        6.77      2.50 o 
   5   4  13        0.05        0.60      2.33 o 
   6   4  13       39.48       45.89      4.82 o 
  -1   5  13        6.51        7.81      4.85 o 
   0   5  13        2.09       -0.92      3.06 o 
   1   5  13       23.84       24.59      6.53 o 
   2   5  13        1.29        2.17      2.82 o 
   3   5  13        5.03        4.00      3.07 o 
   4   5  13        2.50       -0.33      3.01 o 
   5   5  13        1.20        3.07      4.22 o 
   6   5  13        4.94        7.06      2.79 o 
  -1   6  13       31.42       36.26      8.50 o 
   0   6  13       10.72        7.45      4.30 o 
   1   6  13        2.56        1.75      3.22 o 
   2   6  13       26.94       27.26      5.35 o 
   3   6  13        5.89        5.46      3.42 o 
   4   6  13        7.85        5.86      3.25 o 
   5   6  13        7.99        9.65      6.30 o 
   6   6  13        3.09        7.42      4.12 o 
   0   7  13        0.01        3.15      3.70 o 
   1   7  13        5.59        3.17      3.65 o 
   2   7  13        3.95        4.56      3.59 o 
   3   7  13        9.05       10.67      3.86 o 
   4   7  13       64.49       76.66      8.38 o 
   5   7  13       35.61       44.73      6.88 o 
   1   8  13        7.03        8.78      4.80 o 
   2   8  13        2.00        5.11      3.30 o 
   3   8  13        4.59        6.09      3.14 o 
   4   8  13        0.54        3.63      3.10 o 
   5   8  13        3.17       10.96      4.20 o 
   2   9  13       11.55       11.55      4.16 o 
   3   9  13       28.36       41.84      6.37 o 
   4   9  13       14.94       15.52      4.45 o 
   3   0  14        2.34        0.18      1.71 o 
   0   1  14        3.71        4.41      3.72 o 
   1   1  14        0.80        3.56      3.01 o 
   2   1  14       15.20       16.84      6.11 o 
   3   1  14        6.80        8.78      2.21 o 
   4   1  14        8.35       11.05      2.31 o 
   0   2  14        3.00        4.25      3.42 o 
   1   2  14        0.52        2.02      2.87 o 
   2   2  14        9.67        0.64      3.68 o 
   3   2  14        0.03       -0.48      1.68 o 
   4   2  14        0.31        1.78      1.80 o 
   0   3  14        0.04        3.13      3.47 o 
   1   3  14       19.01       16.34      5.56 o 
   2   3  14        0.71        0.67      3.52 o 
   3   3  14       51.41       49.36      4.46 o 
   4   3  14       15.77       17.40      3.05 o 
   0   4  14        0.42        2.96      3.58 o 
   1   4  14        5.54       10.87      4.57 o 
   2   4  14        3.97        4.46      3.88 o 
   3   4  14       12.34       16.93      4.69 o 
   4   4  14        0.00        2.16      2.04 o 
   5   4  14        1.86        1.30      2.06 o 
   0   5  14       16.34       27.46      7.63 o 
   1   5  14        1.12        1.15      3.03 o 
   2   5  14        2.06        4.86      3.17 o 
   3   5  14        1.02        2.43      3.04 o 
   4   5  14       11.79       13.81      4.31 o 
   5   5  14        2.45        1.36      3.45 o 
   1   6  14        0.09       -0.30      2.83 o 
   2   6  14        5.26        2.52      2.71 o 
   3   6  14        1.83        1.90      2.94 o 
   4   6  14        4.66        7.90      5.33 o 
   5   6  14       10.99       10.48      4.08 o 
   2   7  14        1.04        1.95      5.83 o 
   3   7  14       51.05       66.86      7.68 o 
   4   7  14        3.14        4.48      3.19 o 
                                                 
